# Supplementary material for: Quantitative proteomics analysis reveals important roles of N-glycosylation on ER quality control system for development and pathogenesis in Magnaporthe oryzae
Source: PLoS Pathog. 2020 Feb 24;16(2):e1008355. doi: 10.1371/journal.ppat.1008355 (PMC7058352; doi:10.1371/journal.ppat.1008355)
Supplement: S1 Table — (XLSX) [file ppat.1008355.s004.xlsx]

## Sheet: NGlyco Sites鉴定表
S1 Table. List of all identified N-glycosites in M. oryzae.
Protein ID	Protein name	Annotation	Positions within proteins	Sequence window	PEP	Score	Modified sequence	m/z	Mass error [ppm]	Intensity	Intensity MY_1	Intensity MY_2	Average MY	Intensity CO_1	Intensity CO_2	Average CO	Intensity 6H AP_1	Intensity 6H AP_2	Average 6H AP	Intensity 12H AP_1	Intensity 12H AP_2	Average 12H AP	Intensity 24H AP_1	Intensity 24H AP_2	Average 24H AP	Max AP
MGG_00052T0	no hit	hypothetical protein (225 aa)	90	EPRSRDKTQNPTFYINGTLADEQTLKYDIPG	1.21595e-09	115.46	_TQNPTFYIN(de)GTLADEQTLK_	1079.03	1.2134	9171600	0	0	0	0	9171600	4585800	0	0	0	0	0	0	0	0	0	0
MGG_00068T0	GliK	gliotoxin biosynthesis protein GliK (450 aa)	319	MGPLDFVRLLSPAAVNRTSLRPIRGMGLFTQ	0.0210222	71.223	_LLSPAAVN(de)R_	472.276	-0.33606	30032000	0	0	0	0	0	0	0	0	0	0	0	0	0	0	0	0
MGG_00072T0	DLD1	isoamyl alcohol oxidase (600 aa)	47	PDQSCWPAPEVWSKFNETVGGKLIQNTPLAL	0.00217049	94.302	_FN(de)ETVGGK_	427.711	-1.4775	0	0	0	0	0	0	0	0	0	0	0	0	0	0	0	0	0
MGG_00081T0	no hit	hypothetical protein (190 aa)	67	AAHRGLLVKLPEQGANCTGGNDISNNLATFY	1.38892e-240	188.3	_LPEQGAN(de)CTGGNDISNNLATFYIK_	1300.61	5.5479	0	0	0	0	0	0	0	0	0	0	0	0	0	0	0	0	0
MGG_00081T0	no hit	hypothetical protein (190 aa)	153	NLRVADFGFVACPSFNQSYSIRAGGGGSDDC	9.22447e-63	137.69	_VADFGFVACPSFN(de)QSYSIR_	1084.5	-2.5813	321500000	7886400	0	3943200	80087000	138610000	109348500	15147000	0	7573500	16240000	25651000	20945500	8864200	0	4432100	20945500
MGG_00086T0	CTS2	endochitinase (425 aa)	57	YFVNWGIYGRNFHVQNVSADKVTHLLYAFAN	6.0204e-103	198.55	_NFHVQN(de)VSADK_	631.307	0.15847	242230000	0	0	0	0	0	0	0	0	0	0	0	0	72034000	170190000	121112000	121112000
MGG_00088T0	no hit	glycosyl hydrolase (569 aa)	246	REFWGANPEGWDARRNDTDSWNFGRWTERRR	3.66103e-26	176.95	_RN(de)DTDSWNFGR_	457.537	1.4932	292020000	0	0	0	102690000	47100000	74895000	9649500	16040000	12844750	21398000	14016000	17707000	27284000	17726000	22505000	22505000
MGG_00150T0	no hit	hypothetical protein (405 aa)	217	EIKRRAATVNTLAGTNITIPKEVTDGLNTFA	2.62753e-05	104.78	_AATVNTLAGTN(de)ITIPK_	529.966	0.4134	1327600000	0	68472000	34236000	487400000	533280000	510340000	35675000	0	17837500	46766000	42880000	44823000	10938000	68464000	39701000	44823000
MGG_00150T0	no hit	hypothetical protein (405 aa)	197	RTCPDPKFNYAKGEINETLAEIKRRAATVNT	0.000791322	109.24	_GEIN(de)ETLAEIK_	610.319	-1.3348	3390100000	0	0	0	1393300000	1070700000	1232000000	137120000	123120000	130120000	107440000	0	53720000	239760000	166190000	202975000	202975000
MGG_00164T0	MNN10	galactosyltransferase (542 aa)	363	LQQHVYRDINEYNPLNITHPPNDPFLDEESR	1.53778e-24	96.679	_DINEYNPLN(de)ITHPPNDPFLDEESR_	948.107	0.64288	86038000	0	0	0	0	0	0	19813000	22920000	21366500	0	0	0	24773000	0	12386500	21366500
MGG_00171T0	MNN9	mannan polymerase complexes MNN9 subunit (374 aa)	85	DGRRTPPPVTRYNLNNVTTTANPIENREDVL	3.01652e-10	130.06	_YNLNN(de)VTTTANPIENR_	918.952	0.43637	1214900000	136990000	152870000	144930000	244650000	165300000	204975000	73841000	79417000	76629000	96288000	44629000	70458500	76825000	47941000	62383000	76629000
MGG_00194T0	no hit	hypothetical protein (469 aa)	378	QVFLQWDAPGQPVGPNNSYITATEIHEPKFA	9.36275e-35	151.95	_QVFLQWDAPGQPVGPN(de)NSYITATEIHEPK_	1080.53	0.32346	174960000	31586000	0	15793000	0	0	0	0	0	0	31721000	55942000	43831500	0	0	0	43831500
MGG_00194T0	no hit	hypothetical protein (469 aa)	379	VFLQWDAPGQPVGPNNSYITATEIHEPKFAA	9.36275e-35	90.974	_QVFLQWDAPGQPVGPN(de)NSYITATEIHEPK_	1080.53	-0.2428	0	0	0	0	0	0	0	0	0	0	0	0	0	0	0	0	0
MGG_00202T0	no hit	hypothetical protein (361 aa)	324	DASVTNQRWLRLKVSNETAAAELDRLYLEAA	0.00185008	101.53	_VSN(de)ETAAAELDR_	639.807	-1.1391	0	0	0	0	0	0	0	0	0	0	0	0	0	0	0	0	0
MGG_00225T0	no hit	hypothetical protein (179 aa)	100	LAAGFPSRRGCLFMCNVSDRRIMYRNGVDDA	0.00407243	94.465	_GCLFMCN(de)VSDR_	681.28	-0.8336	170740000	0	0	0	101510000	63066000	82288000	0	0	0	0	0	0	0	0	0	0
MGG_00225T0	no hit	hypothetical protein (179 aa)	63	RIPCYSPYREDELASNVTSKMRECCASEVVV	2.27879e-13	133.16	_IPCYSPYREDELASN(de)VTSK_	744.684	0.29903	64270000	0	0	0	41221000	23048000	32134500	0	0	0	0	0	0	0	0	0	0
MGG_00276T0	no hit	FAD binding domain-containing protein (515 aa)	368	DGSANPRFPIYQERYNATAMRTAYDLYASQV	7.54131e-21	132.29	_YN(de)ATAMR_	415.192	3.8226	355510000	0	0	0	0	0	0	14806000	0	7403000	56018000	52820000	54419000	196890000	34978000	115934000	115934000
MGG_00309T0	CPS1	carboxypeptidase S (596 aa)	78	VQKQPQCAQVAPLRPNATSAKLDEMDGYLKS	2.27587e-48	133.78	_QPQCAQVAPLRPN(de)ATSAK_	970.499	1.19	0	0	0	0	0	0	0	0	0	0	0	0	0	0	0	0	0
MGG_00316T0	SED1	tissue alpha-L-fucosidase (804 aa)	172	IILPSRYTGRGEVNYNTTHIFERSAALTPGK	0.00111139	83.204	_GEVNYN(de)TTHIFER_	791.873	0.98866	19455000	0	0	0	0	0	0	0	5051600	2525800	0	0	0	11539000	0	5769500	5769500
MGG_00316T0	SED1	tissue alpha-L-fucosidase (804 aa)	199	TPGKQLASITLPTTTNVSESRLHIFSISLYS	0.000131163	86.479	_QLASITLPTTTN(de)VSESR_	910.978	-0.16369	208540000	0	0	0	65731000	47980000	56855500	7025200	15176000	11100600	10814000	10939000	10876500	20938000	14045000	17491500	17491500
MGG_00341T0	no hit	eukaryotic translation initiation factor 3 subunit D (574 aa)	327	VDAPLEASEGSKDSINQPSALAEEATYINHN	0.00860819	49.626	_DSIN(de)QPSALAEEATYINHNFVNQVVIENESQK_	1202.25	1.8524	0	0	0	0	0	0	0	0	0	0	0	0	0	0	0	0	0
MGG_00409T0	CRS5	hypothetical protein (113 aa)	71	ARPAGECNCDRAAAENVTPSGNACACGVRPA	0.000190117	63.122	_AAAEN(de)VTPSGNACACGVRPADACTCEK_	947.403	4.1599	0	0	0	0	0	0	0	0	0	0	0	0	0	0	0	0	0
MGG_00469T0	SLP1	hypothetical protein (976 aa)	681	ERKQISRVDTFLDTLNRTVLAELRSVRSQYD	5.55394e-44	137.98	_VDTFLDTLN(de)R_	598.806	0.13448	28474000	0	23028000	11514000	0	0	0	0	0	0	0	0	0	0	0	0	0
MGG_00486T0	WSC3	hypothetical protein (162 aa)	104	FSRVDDDQCNTACDGNASIACGGPLKLSVYM	0.012354	54.223	_VDDDQCNTACDGN(de)ASIACGGPLK_	1221	-0.016518	0	0	0	0	0	0	0	0	0	0	0	0	0	0	0	0	0
MGG_00499T0	no hit	acetylcholinesterase (610 aa)	580	STAGSNSRVRLVLETNNTRMEQVPLDEISRC	1.93575e-10	113.62	_LVLETN(de)NTR_	531.787	-3.2009	0	0	0	0	0	0	0	0	0	0	0	0	0	0	0	0	0
MGG_00506T0	PEP1	hypothetical protein (1516 aa)	1347	RRIPISTCKEGRVFDNYTTSWPCPGHEEEYE	3.98574e-37	176.73	_VFDN(de)YTTSWPCPGHEEEYER_	840.35	-0.91907	787430000	30732000	48132000	39432000	162470000	138930000	150700000	57832000	82744000	70288000	32742000	37932000	35337000	82487000	57041000	69764000	70288000
MGG_00513T0	HSP78	hypothetical protein (85 aa)	14	__MDSSAANATRERSNSTSSSSSAGNSPISP	2.35425e-06	97.284	_SN(de)STSSSSSAGNSPISPK_	849.389	-0.0047701	8535500	0	0	0	0	0	0	0	0	0	0	0	0	8535500	0	4267750	4267750
MGG_00552T0	no hit	acid phosphatase (464 aa)	133	DTFGLESGDFYRFPENISTVVDLLDTKKISW	3.32552e-43	205.12	_FPEN(de)ISTVVDLLDTK_	565.298	-0.2275	1726900000	213050000	345450000	279250000	205420000	163000000	184210000	70654000	81400000	76027000	86502000	92847000	89674500	228220000	127240000	177730000	177730000
MGG_00552T0	no hit	acid phosphatase (464 aa)	346	TGYKNVMPDLPKLFFNETYPGPASQKRYTPG	4.2187e-23	167.14	_LFFN(de)ETYPGPASQK_	801.39	0.13704	3656800000	528080000	423970000	476025000	183740000	576680000	380210000	228940000	210200000	219570000	221300000	234650000	227975000	485630000	407880000	446755000	446755000
MGG_00552T0	no hit	acid phosphatase (464 aa)	254	TKSFLEPLLKNEYFMNRTLIILTFDESEVYT	6.41566e-59	146.21	_NEYFMN(de)R_	488.708	-0.081836	268070000	35702000	59696000	47699000	0	0	0	0	14677000	7338500	27798000	22123000	24960500	53902000	37686000	45794000	45794000
MGG_00552T0	no hit	acid phosphatase (464 aa)	200	FDNIANNPDRASQIKNFTSFEEDLEKKQLPQ	0.00171007	95.417	_N(de)FTSFEEDLEKK_	497.236	0.053389	6355100	0	6355100	3177550	0	0	0	0	0	0	0	0	0	0	0	0	0
MGG_00552T0	no hit	acid phosphatase (464 aa)	395	ASVKDTWKNLPGPAYNYSDAFPYDQRTNLNT	2.97866e-07	105.99	_NLPGPAYN(de)YSDAFPYDQR_	1045.97	0.090017	895780000	49014000	72928000	60971000	14152000	0	7076000	11820000	0	5910000	43138000	131400000	87269000	519050000	21127000	270088500	270088500
MGG_00552T0	no hit	acid phosphatase (464 aa)	222	DLEKKQLPQWSFITPNMTDDGHDSNYKVAAR	0.00123259	69.398	_QLPQWSFITPN(de)MTDDGHDSNYK_	866.388	1.0763	93123000	0	27192000	13596000	0	0	0	12845000	0	6422500	0	14959000	7479500	20760000	17366000	19063000	19063000
MGG_00552T0	no hit	acid phosphatase (464 aa)	329	LGRWDCGSNILSMVANKTGYKNVMPDLPKLF	0.000280586	83.692	_WDCGSNILSMVAN(de)K_	799.365	5.7857	0	0	0	0	0	0	0	0	0	0	0	0	0	0	0	0	0
MGG_00577T0	DDR2	hypothetical protein (476 aa)	267	HRDNPGEEMNFHGPLNDSSLHGRNYGYPDCF	6.09734e-19	144.72	_DNPGEEMNFHGPLN(de)DSSLHGR_	776.006	-0.5324	488620000	0	0	0	246920000	32530000	139725000	0	0	0	26827000	25824000	26325500	104090000	0	52045000	52045000
MGG_00577T0	DDR2	hypothetical protein (476 aa)	147	DAAAGTVSDRKTLVQNMTNSGHTSRTLMLSR	1.58226e-252	194.7	_TLVQN(de)MTNSGHTSR_	516.916	0.92674	173010000	0	0	0	16723000	30734000	23728500	2296600	0	1148300	26899000	34576000	30737500	21839000	0	10919500	30737500
MGG_00578T0	no hit	hypothetical protein (658 aa)	195	SGGDIDVLSWDPRGVNATQPAANCYSHPAYA	2.98246e-20	148.26	_GVN(de)ATQPAANCYSHPAYADR_	1083.48	1.0377	244360000	0	0	0	130710000	113650000	122180000	0	0	0	0	0	0	0	0	0	0
MGG_00578T0	no hit	hypothetical protein (658 aa)	90	PDPSHWSWGSRRSGVNGTSDDPFRGRGIYLC	0.00336062	88.021	_SGVN(de)GTSDDPFR_	627.778	3.5436	23006000	0	0	0	13727000	9278500	11502750	0	0	0	0	0	0	0	0	0	0
MGG_00592T0	CRH1	cell wall glucanosyltransferase (368 aa)	144	GNDQMRVQSNYFSKGNDTVYGRGQFHDLPAN	8.79597e-05	121.09	_GN(de)DTVYGR_	884.399	0.78111	7065900000	1901400000	1627500000	1764450000	227920000	295100000	261510000	312180000	310200000	311190000	538220000	469790000	504005000	778000000	356350000	567175000	567175000
MGG_00683T0	ERO1	endoplasmic oxidoreductin-1 (607 aa)	530	PDRARKPHRVMDDGDNETEEDIPRYKEPENL	1.22789e-13	116.96	_VMDDGDN(de)ETEEDIPR_	869.354	0.80575	3502600	0	3502600	1751300	0	0	0	0	0	0	0	0	0	0	0	0	0
MGG_00775T0	KEX1	carboxypeptidase KEX1 (635 aa)	486	DGEKLPETTVGGAAGNSTSKQEEEKKKLDEA	1.40559e-34	187	_LPETTVGGAAGN(de)STSK_	746.872	-1.1726	312850000	70545000	27055000	48800000	0	0	0	20943000	36842000	28892500	15711000	9268200	12489600	21897000	32930000	27413500	28892500
MGG_00775T0	KEX1	carboxypeptidase KEX1 (635 aa)	425	WTFEGKDAGFWQEARNLTYVLFKDSSHMVPF	0.0104875	92.439	_N(de)LTYVLFK_	500.784	0.16647	250040000	25627000	47104000	36365500	31040000	29530000	30285000	12188000	27660000	19924000	16068000	19366000	17717000	18142000	0	9071000	19924000
MGG_00777T0	KEX1	hypothetical protein (266 aa)	20	TRSHKANNRNHAALANGTALPEEHIPKYFAK	0.0092987	58.461	_NHAALAN(de)GTALPEEHIPK_	629.327	1.179	0	0	0	0	0	0	0	0	0	0	0	0	0	0	0	0	0
MGG_00799T0	no hit	peptide-N4-(N-acetyl-beta-glucosaminyl)asparagine amidase A (801 aa)	563	SFESAWRQRLSYDNKNNVTNYGQDQVTRFGV	7.50142e-125	226.04	_N(de)NVTNYGQDQVTR_	756.352	-2.8778	112230000	0	0	0	15369000	0	7684500	0	0	0	0	38450000	19225000	58411000	0	29205500	29205500
MGG_00799T0	no hit	peptide-N4-(N-acetyl-beta-glucosaminyl)asparagine amidase A (801 aa)	564	FESAWRQRLSYDNKNNVTNYGQDQVTRFGVL	7.50142e-125	226.04	_N(de)NVTNYGQDQVTR_	756.352	-2.8778	112230000	0	0	0	15369000	0	7684500	0	0	0	0	38450000	19225000	58411000	0	29205500	29205500
MGG_00799T0	no hit	peptide-N4-(N-acetyl-beta-glucosaminyl)asparagine amidase A (801 aa)	196	MEHVFAFSYGKPFVGNYTPPNCDFNRVVMNF	6.61819e-06	107.14	_PFVGN(de)YTPPNCDFNR_	900.898	-0.73186	110770000	20541000	22001000	21271000	0	0	0	5905800	5658000	5781900	11617000	11217000	11417000	4509800	14054000	9281900	11417000
MGG_00819T0	NCR1	niemann-Pick C1 protein (1276 aa)	889	YFESGPPVYFVTKESNFTQREHQQEVCARFT	5.38746e-08	104.45	_ESN(de)FTQR_	442.703	0.84061	22429000	0	0	0	0	0	0	22429000	0	11214500	0	0	0	0	0	0	11214500
MGG_00819T0	NCR1	niemann-Pick C1 protein (1276 aa)	185	PSNSKAMDFIGGGAKNYTQLLKFLGDEKAIG	4.16593e-16	122.13	_N(de)YTQLLK_	441.744	-0.9015	362560000	0	9424100	4712050	74344000	55301000	64822500	17457000	21983000	19720000	33139000	30900000	32019500	48389000	23847000	36118000	36118000
MGG_00922T0	PEP4	vacuolar protease A (396 aa)	138	LHNKYESSSSSTYKKNGTEFKIQYGSGSMEG	0.00016192	122.18	_KN(de)GTEFK_	413.713	0.55294	9420400000	225790000	355070000	290430000	351360000	1420800000	886080000	1138400000	1068600000	1103500000	896220000	957430000	926825000	1107500000	698230000	902865000	1103500000
MGG_00937T0	PDR18	ATP-binding cassette sub-family A member 8-A (1655 aa)	98	VDGGHKTGDIDRVINNLTSQVEDAGKTVFRL	1.0289e-28	165.73	_VINN(de)LTSQVEDAGK_	745.883	-1.4	162780000	12074000	37792000	24933000	0	18938000	9469000	15979000	18196000	17087500	8020200	11196000	9608100	14624000	1868900	8246450	17087500
MGG_00987T0	MDG1	hypothetical protein (522 aa)	453	AAETTDKAEEAKPATNGSSEPTTKVVKEPEP	0.0275165	60.272	_AAETTDKAEEAKPATN(de)GSSEPTTK_	813.054	-0.1396	0	0	0	0	0	0	0	0	0	0	0	0	0	0	0	0	0
MGG_00994T0	MNS1	mannosyl-oligosaccharide 1,2-alpha-mannosidase IC (532 aa)	146	AYDLLTEPNGKHATGNETLVKAVLSQAERLA	1.72073e-57	161.67	_HATGN(de)ETLVK_	536.78	0.75894	1744900000	0	0	0	0	95149000	47574500	161000000	209680000	185340000	218850000	202040000	210445000	420580000	227620000	324100000	324100000
MGG_00994T0	MNS1	mannosyl-oligosaccharide 1,2-alpha-mannosidase IC (532 aa)	384	GIGPEVFRWQDASAANSSTNPPAPAGLQEFY	2.01611e-12	115.55	_WQDASAAN(de)SSTNPPAPAGLQEFYK_	1277.09	-0.23518	1409500000	0	0	0	83662000	278290000	180976000	112300000	42145000	77222500	199540000	102330000	150935000	310380000	208770000	259575000	259575000
MGG_00994T0	MNS1	mannosyl-oligosaccharide 1,2-alpha-mannosidase IC (532 aa)	388	EVFRWQDASAANSSTNPPAPAGLQEFYKRAG	0.00455882	65.901	_WQDASAANSSTN(de)PPAPAGLQEFYK_	851.731	1.0339	139590000	0	0	0	0	0	0	0	103970000	51985000	35621000	0	17810500	0	0	0	51985000
MGG_01084T0	TDH1	glyceraldehyde-3-phosphate dehydrogenase (337 aa)	32	FRNAIEHPDCEIVAVNDPFIEPKYAKYMLEY	0.0080467	56.055	_NAIEHPDCEIVAVN(de)DPFIEPK_	1205.58	1.9197	0	0	0	0	0	0	0	0	0	0	0	0	0	0	0	0	0
MGG_01085T0	no hit	ThiJ/PfpI family protein (250 aa)	237	IPQTSQCDEPYTARFNITPTADKCIEE____	1.42036e-06	125.97	_FN(de)ITPTADK_	505.258	1.8384	139870000	61026000	78845000	69935500	0	0	0	0	0	0	0	0	0	0	0	0	0
MGG_01096T0	SGA1	glucoamylase (650 aa)	222	WPILRNDLNYVAQYWNRTGFDLWEEVQGSSF	7.93962e-28	180.88	_NDLNYVAQYWN(de)R_	520.244	-0.2395	4185100000	45810000	0	22905000	0	0	0	398210000	0	199105000	1077900000	694200000	886050000	1940500000	11837000	976168500	976168500
MGG_01096T0	SGA1	glucoamylase (650 aa)	449	YADGFIEVVQRYAGANGSLDEQIDKNNGSQR	8.43197e-41	198.33	_YAGAN(de)GSLDEQIDK_	742.343	0.78665	769000000	9490100	0	4745050	154880000	128020000	141450000	48610000	55038000	51824000	64851000	45897000	55374000	109060000	57321000	83190500	83190500
MGG_01101T0	AGA1	hypothetical protein (853 aa)	766	LFSPLQNNLLYIERINATAYYNHTDPVGTIR	0.00625929	73.464	_IN(de)ATAYYN(de)HTDPVGTIR_	637.979	1.8697	0	0	0	0	0	0	0	0	0	0	0	0	0	0	0	0	0
MGG_01101T0	AGA1	hypothetical protein (853 aa)	772	NNLLYIERINATAYYNHTDPVGTIRHDLPFV	0.00625929	73.464	_IN(de)ATAYYN(de)HTDPVGTIR_	637.979	1.8697	0	0	0	0	0	0	0	0	0	0	0	0	0	0	0	0	0
MGG_01101T0	AGA1	hypothetical protein (853 aa)	492	NRKLGELNVDEWQPANSTQEPATDKREARLQ	1.50934e-16	89.028	_LGELNVDEWQPAN(de)STQEPATDK_	1223.07	1.0325	44347000	0	0	0	0	0	0	0	0	0	0	8025600	4012800	22079000	0	11039500	11039500
MGG_01101T0	AGA1	hypothetical protein (853 aa)	266	SLVIEANKLPQVPQYNITKLTFQDIDFPARG	3.24979e-05	121.02	_LPQVPQYN(de)ITK_	652.361	-0.25822	241190000	0	14037000	7018500	0	34453000	17226500	26317000	36297000	31307000	0	22437000	11218500	20219000	22090000	21154500	31307000
MGG_01111T0	COX12	cytochrome c oxidase subunit 6B (86 aa)	26	FKFVTAGVDARFPNTNQTKHCWQNYVDYHKC	0.0319109	72.23	_FPNTN(de)QTK_	476.735	-0.12303	31342000	12050000	19292000	15671000	0	0	0	0	0	0	0	0	0	0	0	0	0
MGG_01134T0	UTR2	cell wall glucanase (440 aa)	323	TNKGKTYYYNSARGTNDTVVDSDKNGILSSL	1.14917e-44	173.04	_GTN(de)DTVVDSDK_	577.259	0.47829	2833200000	0	13204000	6602000	331190000	366520000	348855000	398650000	428640000	413645000	199490000	178720000	189105000	327540000	174280000	250910000	413645000
MGG_01134T0	UTR2	cell wall glucanase (440 aa)	235	VDGKKGRTKKRSETWNATAQQWDFPQTPSRV	3.322e-167	286.69	_SETWN(de)ATAQQWDFPQTPSR_	1127.01	1.1932	7466200000	81478000	271410000	176444000	903950000	844010000	873980000	849200000	777170000	813185000	591240000	789280000	690260000	946210000	462540000	704375000	813185000
MGG_01134T0	UTR2	cell wall glucanase (440 aa)	193	TNYYFQGIPKYDQSGNITGTSNTFENYHEYE	0.00592723	45.192	_YDQSGN(de)ITGTSNTFENYHEYEINWTPDEITWLVDGK_	1413.97	-1.2697	45504000	0	0	0	0	0	0	45504000	0	22752000	0	0	0	0	0	0	22752000
MGG_01147T0	no hit	alpha-N-arabinofuranosidase A (668 aa)	575	SQHNPEGRVWKGAVYNTTNSADLPVSLSFEG	3.12034e-08	78.008	_GAVYN(de)TTNSADLPVSLSFEGLGK_	1172.08	-0.68054	0	0	0	0	0	0	0	0	0	0	0	0	0	0	0	0	0
MGG_01156T1	VAC7	hypothetical protein (855 aa)	752	GASISTGGLRLQRPGNGTEGGTERWERIVED	1.45824e-30	179.39	_PGN(de)GTEGGTER_	539.238	0.39552	447870000	100160000	68150000	84155000	92621000	51244000	71932500	18172000	19392000	18782000	16969000	24077000	20523000	11297000	6331000	8814000	20523000
MGG_01261T0	TRE1	trehalase (699 aa)	304	QPRPESYREDYITASNRSYYSPSGIIYPESH	1.26947e-08	143.7	_PESYREDYITASN(de)R_	568.597	0.53702	7319700000	1226200000	627880000	927040000	1626800000	1228100000	1427450000	120580000	457570000	289075000	305910000	246970000	276440000	558230000	669670000	613950000	613950000
MGG_01261T0	TRE1	trehalase (699 aa)	264	GRAVPLLIKEHEFFINNRSIDVEASNGKTYR	1.24013e-143	193.41	_EHEFFIN(de)NR_	604.783	0.12678	846310000	95841000	62558000	79199500	487160000	0	243580000	33065000	13606000	23335500	38239000	46815000	42527000	2227000	48351000	25289000	42527000
MGG_01261T0	TRE1	trehalase (699 aa)	265	RAVPLLIKEHEFFINNRSIDVEASNGKTYRL	1.24013e-143	193.41	_EHEFFINN(de)R_	403.524	0.12164	1082700000	189960000	31500000	110730000	310160000	245620000	277890000	12058000	23446000	17752000	32955000	34240000	33597500	107810000	74776000	91293000	91293000
MGG_01261T0	TRE1	trehalase (699 aa)	108	RENFAQAGGELEEVPNSELETDPVFLDKLDD	0.0201931	49.559	_ENFAQAGGELEEVPN(de)SELETDPVFLDK_	994.133	4.8952	0	0	0	0	0	0	0	0	0	0	0	0	0	0	0	0	0
MGG_01261T0	TRE1	trehalase (699 aa)	161	GPSNCEACADSFIPVNRTFVVAGGRFREPYY	5.08892e-227	345	_YKGPSNCEACADSFIPVN(de)R_	1094.49	-0.29271	8364700000	802590000	1155900000	979245000	1569000000	1070200000	1319600000	238090000	262370000	250230000	609690000	449350000	529520000	1043800000	520760000	782280000	782280000
MGG_01261T0	TRE1	trehalase (699 aa)	243	PPLLSQMVRIYVEHTNDTSILGRAVPLLIKE	1.8216e-77	232.53	_IYVEHTN(de)DTSILGR_	540.942	1.5832	1277700000	14854000	550490000	282672000	0	0	0	11796000	6176400	8986200	59787000	286140000	172963500	340610000	1681800	171145900	172963500
MGG_01261T0	TRE1	trehalase (699 aa)	84	DEVIEAFNKLQKPLSNNTELQDFLRENFAQA	1.8237e-107	273.87	_PLSN(de)NTELQDFLR_	775.391	-0.1067	7592000000	947060000	1255100000	1101080000	951680000	773260000	862470000	202890000	217890000	210390000	953800000	867060000	910430000	519390000	390340000	454865000	910430000
MGG_01261T0	TRE1	trehalase (699 aa)	85	EVIEAFNKLQKPLSNNTELQDFLRENFAQAG	2.06118e-99	158.65	_PLSNN(de)TELQDFLR_	775.391	0.21602	426120000	21437000	0	10718500	0	12679000	6339500	63777000	0	31888500	0	0	0	0	0	0	31888500
MGG_01261T0	TRE1	trehalase (699 aa)	640	VADTFNNKLTRPDCGNITAANVHSDGSQARK	2.34318e-85	135.64	_LTRPDCGN(de)ITAANVHSDGSQAR_	781.705	0.45053	81841000	0	81841000	40920500	0	0	0	0	0	0	0	0	0	0	0	0	0
MGG_01261T0	TRE1	trehalase (699 aa)	322	YYSPSGIIYPESHQLNESEKAVLYSHLASGA	4.17203e-40	175.32	_SYYSPSGIIYPESHQLN(de)ESEK_	811.044	0.90652	7531800000	1149700000	1245000000	1197350000	1572600000	119570000	846085000	60134000	32373000	46253500	720350000	566490000	643420000	1377500000	0	688750000	688750000
MGG_01261T0	TRE1	trehalase (699 aa)	195	YWILEGLLRTGGAFTNISKNTVENFLDLVET	5.08843e-18	182.64	_TGGAFTN(de)ISK_	499.756	0.88482	3100400000	0	453570000	226785000	0	251660000	125830000	127900000	239860000	183880000	405590000	341930000	373760000	634670000	297440000	466055000	466055000
MGG_01261T0	TRE1	trehalase (699 aa)	395	YANEVAIAEFLNRTGNSTGASDWMDLAKQRS	4.70241e-53	215	_TGN(de)STGASDWM(ox)DLAK_	786.84	-0.031045	7361200000	1226300000	785790000	1006045000	1410000000	863400000	1136700000	152960000	266770000	209865000	423590000	350940000	387265000	1150400000	494140000	822270000	822270000
MGG_01296T0	no hit	hypothetical protein (595 aa)	554	FLLPKHEVLESEFLSNDTSILRRNDTKILEK	2.3122e-19	159.88	_HEVLESEFLSN(de)DTSILR_	664.665	-0.42712	137600000	25375000	0	12687500	47859000	64366000	56112500	0	0	0	0	0	0	0	0	0	0
MGG_01296T0	no hit	hypothetical protein (595 aa)	271	TLNPHVMTPYAMDRLNGTLQTQNWTIIDRKE	1.96679e-27	128.9	_LN(de)GTLQTQN(de)WTIIDR_	889.956	-1.2835	0	0	0	0	0	0	0	0	0	0	0	0	0	0	0	0	0
MGG_01296T0	no hit	hypothetical protein (595 aa)	278	TPYAMDRLNGTLQTQNWTIIDRKESLTGYIS	1.96679e-27	128.9	_LN(de)GTLQTQN(de)WTIIDR_	889.956	-1.2835	0	0	0	0	0	0	0	0	0	0	0	0	0	0	0	0	0
MGG_01401T0	no hit	hypothetical protein (253 aa)	44	DGTSYPENLQRNPAWNGTGYDAARCNLWLCK	0.00115346	80.522	_NPAWN(de)GTGYDAAR_	698.312	0.54371	22118000	0	0	0	0	0	0	1357500	0	678750	8770800	8311600	8541200	0	0	0	8541200
MGG_01557T0	NPC2	phosphatidylglycerol/phosphatidylinositol transfer protein (179 aa)	91	ASGDVTQKIEEGAYINLSVKYGLIRLINTKA	0.0305993	56.951	_IEEGAYIN(de)LSVK_	669.856	2.5941	0	0	0	0	0	0	0	0	0	0	0	0	0	0	0	0	0
MGG_01563T0	ADP1	ABC transporter (1080 aa)	210	HLNKCDASAEFDESRNSTNYDCGKVNCSCIP	0.000179751	101.65	_N(de)STNYDCGK_	531.208	1.0493	0	0	0	0	0	0	0	0	0	0	0	0	0	0	0	0	0
MGG_01563T0	ADP1	ABC transporter (1080 aa)	220	FDESRNSTNYDCGKVNCSCIPGRFLCGESGS	4.00679e-12	148.52	_VN(de)CSCIPGR_	533.239	-1.2673	1685500000	105860000	95154000	100507000	298190000	355050000	326620000	59392000	97442000	78417000	98836000	107590000	103213000	218710000	137620000	178165000	178165000
MGG_01588T0	BMH2	14-3-3 family protein (273 aa)	226	ESYKDSTLIMQLLRDNLTLWTSSEAEPTAST	1.66854e-06	54.913	_DN(de)LTLWTSSEAEPTASTGHAEAPAAAAATEEKPAEAAAAAEEAPKPAE_	1578.74	5.962	0	0	0	0	0	0	0	0	0	0	0	0	0	0	0	0	0
MGG_01607T0	CNE1	calnexin (578 aa)	350	WDDEEDGDWIAPTVPNPKCGEVSGCGPWTKP	0.00513964	62.19	_KPEDWDDEEDGDWIAPTVPN(de)PK_	852.715	-2.0634	463050000	0	0	0	37140000	0	18570000	0	0	0	194600000	122040000	158320000	0	0	0	158320000
MGG_01607T0	CNE1	calnexin (578 aa)	238	RIVKTTELYTLIVHPNNTFIIQQNGEQVKQG	9.11849e-250	352.68	_TTELYTLIVHPN(de)N(de)TFIIQQNGEQVK_	969.502	3.9885	7334700000	1304100000	142410000	723255000	1247900000	926690000	1087295000	463120000	507800000	485460000	469150000	497750000	483450000	532900000	526830000	529865000	529865000
MGG_01607T0	CNE1	calnexin (578 aa)	239	IVKTTELYTLIVHPNNTFIIQQNGEQVKQGS	7.5554e-181	172.69	_TTELYTLIVHPN(de)N(de)TFIIQQNGEQVK_	969.502	3.9885	832520000	73428000	108320000	90874000	56013000	46939000	51476000	35894000	152540000	94217000	54382000	50865000	52623500	91701000	71876000	81788500	94217000
MGG_01609T0	no hit	hypothetical protein (183 aa)	59	LEKCNPSDVNCRAACNGVPFPNDGQVNTTNQ	1.13804e-35	140.87	_AACN(de)GVPFPNDGQVN(de)TTNQCVADCSK_	944.066	-0.54932	84338000	0	0	0	60863000	23475000	42169000	0	0	0	0	0	0	0	0	0	0
MGG_01609T0	no hit	hypothetical protein (183 aa)	65	SDVNCRAACNGVPFPNDGQVNTTNQCVADCS	0.000757753	63.122	_AACN(de)GVPFPN(de)DGQVN(de)TTNQCVADCSK_	945.063	2.4536	0	0	0	0	0	0	0	0	0	0	0	0	0	0	0	0	0
MGG_01609T0	no hit	hypothetical protein (183 aa)	70	RAACNGVPFPNDGQVNTTNQCVADCSKQYGN	5.01094e-67	140.87	_AACN(de)GVPFPNDGQVN(de)TTNQCVADCSK_	944.066	-0.54932	223280000	43743000	0	21871500	60863000	23475000	42169000	0	0	0	69998000	0	34999000	0	0	0	34999000
MGG_01609T0	no hit	hypothetical protein (183 aa)	85	NTTNQCVADCSKQYGNGTEADNARFIKCSDD	5.84429e-277	169.65	_QYGN(de)GTEADNAR_	649.778	2.5665	62232000000	7551800000	5934500000	6743150000	5864300000	4143300000	5003800000	7160500000	5769300000	6464900000	4483900000	4432800000	4458350000	8627400000	5267700000	6947550000	6947550000
MGG_01655T0	SLG1	copper radical oxidase (1004 aa)	458	ATPRPSTECNVPCDGNRTAICGGGSRLSTYF	1.11131e-06	122.97	_PSTECNVPCDGN(de)R_	754.803	-0.61361	6903900	0	6903900	3451950	0	0	0	0	0	0	0	0	0	0	0	0	0
MGG_01732T0	no hit	3-carboxymuconate cyclase (397 aa)	161	LKLLQAKTWSEPLGPNITRQDAPHPHEATLD	8.00161e-07	128.36	_TWSEPLGPN(de)ITR_	687.351	-0.85948	1169000000	0	0	0	249870000	276710000	263290000	0	77098000	38549000	87909000	87887000	87898000	189170000	95675000	142422500	142422500
MGG_01746T0	SBP1	hypothetical protein (380 aa)	171	GRGRGGAGRAGRSDENQGQEGATDAQAAGTT	0.000343156	55.413	_SDEN(de)QGQEGATDAQAAGTTDAEVKPLTDITNK_	1093.51	3.3807	0	0	0	0	0	0	0	0	0	0	0	0	0	0	0	0	0
MGG_01764T0	no hit	hypothetical protein (279 aa)	27	LLGLGGQVNAKPSFKNNGTLDGWDGQSLEKG	0.0158381	62.861	_N(de)NGTLDGWDGQSLEK_	818.87	-0.055757	100050000	0	0	0	38423000	42328000	40375500	4099500	4399400	4249450	5273300	5528300	5400800	0	0	0	5400800
MGG_01764T0	no hit	hypothetical protein (279 aa)	28	LGLGGQVNAKPSFKNNGTLDGWDGQSLEKGT	0.0158381	62.861	_N(de)NGTLDGWDGQSLEK_	818.87	-0.055757	100050000	0	0	0	38423000	42328000	40375500	4099500	4399400	4249450	5273300	5528300	5400800	0	0	0	5400800
MGG_01819T0	GPH1	glycogen phosphorylase (889 aa)	716	LEDYNVSKAEMIIPANDLSEHISTAGTEASG	9.87864e-50	118.57	_AEMIIPAN(de)DLSEHISTAGTEASGTSNMK_	960.116	4.8812	0	0	0	0	0	0	0	0	0	0	0	0	0	0	0	0	0
MGG_01837T0	MCD4	GPI ethanolamine phosphate transferase 1 (1004 aa)	416	QLRFKPYKALAGGAQNGSRGIEERVADIRRL	1.19334e-23	125.23	_ALAGGAQN(de)GSR_	502.754	0.59221	0	0	0	0	0	0	0	0	0	0	0	0	0	0	0	0	0
MGG_01837T0	MCD4	GPI ethanolamine phosphate transferase 1 (1004 aa)	208	WVFDHVEEMFTEAKHNATLAEALRQDKVVFF	8.76615e-57	145.91	_HN(de)ATLAEALR_	549.793	-0.38339	176950000	0	0	0	46202000	47246000	46724000	0	0	0	15332000	17762000	16547000	50411000	0	25205500	25205500
MGG_01837T0	MCD4	GPI ethanolamine phosphate transferase 1 (1004 aa)	145	MTGWKLNPVNFDSVFNRSRHTWSWGSPDILP	1.9975e-13	147.58	_LNPVNFDSVFN(de)R_	712.856	0.2387	1051200000	56593000	0	28296500	224130000	179870000	202000000	64430000	100830000	82630000	76850000	76129000	76489500	51263000	114710000	82986500	82986500
MGG_01837T0	MCD4	GPI ethanolamine phosphate transferase 1 (1004 aa)	256	PEYLHNIKVVDEGVSNITRIVNEFYGDDRTA	2.36159e-16	154.66	_VVDEGVSN(de)ITR_	596.309	1.2365	229490000	22248000	11378000	16813000	0	75132000	37566000	0	41193000	20596500	0	38648000	19324000	40889000	0	20444500	20596500
MGG_01885T0	no hit	beta-glucosidase (798 aa)	450	LGSQSVNCADRFFGCNGTKSQIGPLGMLYSG	0.00628797	91.069	_FFGCN(de)GTK_	467.205	-1.7602	0	0	0	0	0	0	0	0	0	0	0	0	0	0	0	0	0
MGG_01885T0	no hit	beta-glucosidase (798 aa)	330	PSGIPMWDKHLVEAVNNGSVPEVRLDDMVTR	1.17487e-07	125.53	_HLVEAVN(de)NGSVPEVR_	811.923	-0.12746	15381000	0	0	0	0	0	0	0	0	0	4712600	0	2356300	10668000	0	5334000	5334000
MGG_01885T0	no hit	beta-glucosidase (798 aa)	331	SGIPMWDKHLVEAVNNGSVPEVRLDDMVTRI	1.17487e-07	125.53	_HLVEAVNN(de)GSVPEVR_	541.618	-0.05846	156830000	0	0	0	0	0	0	12350000	6878000	9614000	53026000	15007000	34016500	50380000	10434000	30407000	34016500
MGG_01885T0	no hit	beta-glucosidase (798 aa)	267	VKAGTGNIMCSYQRINNSYGCQNSAAQNGLL	5.55626e-17	114.29	_IN(de)NSYGCQNSAAQNGLLK_	977.962	-0.39365	33368000	0	0	0	0	28425000	14212500	0	0	0	0	0	0	4943100	0	2471550	2471550
MGG_01885T0	no hit	beta-glucosidase (798 aa)	268	KAGTGNIMCSYQRINNSYGCQNSAAQNGLLK	0.000544873	74.786	_INN(de)SYGCQNSAAQNGLLK_	977.962	0.31992	34988000	0	0	0	22436000	0	11218000	0	2731200	1365600	9821000	0	4910500	0	0	0	4910500
MGG_01885T0	no hit	beta-glucosidase (798 aa)	279	QRINNSYGCQNSAAQNGLLKTELGFQGFVVS	0.00386825	69.522	_IN(de)NSYGCQNSAAQN(de)GLLK_	979.456	3.2274	0	0	0	0	0	0	0	0	0	0	0	0	0	0	0	0	0
MGG_01896T0	no hit	DJ-1/PfpI family protein (325 aa)	130	VLVPGGAGSRVLHDHNDTSVEDFVKERYPTL	1.10221e-31	180.7	_VLHDHN(de)DTSVEDFVK_	586.612	-1.6884	295800000	139230000	156570000	147900000	0	0	0	0	0	0	0	0	0	0	0	0	0
MGG_01912T0	no hit	beta-glucosidase 1 (811 aa)	223	NEQETSRKPPRYLPNNHNQSLSSNIDDKTMH	0.0179308	53.565	_YLPNN(de)HNQSLSSNIDDK_	654.641	0.01177	0	0	0	0	0	0	0	0	0	0	0	0	0	0	0	0	0
MGG_01912T0	no hit	beta-glucosidase 1 (811 aa)	225	QETSRKPPRYLPNNHNQSLSSNIDDKTMHEL	0.0179308	53.565	_YLPNN(de)HNQSLSSNIDDK_	654.641	0.01177	0	0	0	0	0	0	0	0	0	0	0	0	0	0	0	0	0
MGG_01952T0	no hit	hypothetical protein (460 aa)	96	PLEAAYDCFVGRLGFNSSGLNQYGTPEKGPY	4.78361e-07	85.619	_LGFN(de)SSGLNQYGTPEK_	857.912	1.5953	51286000	0	0	0	0	0	0	7407300	10315000	8861150	13527000	4901000	9214000	6492800	6390900	6441850	9214000
MGG_02085T0	ERV2	FAD-linked sulfhydryl oxidase ALR (218 aa)	87	SQDILKGGSIAPKLENATAKAELGRASWRLF	0.00687399	100.39	_LEN(de)ATAK_	375.2	1.3593	82355000	82355000	0	41177500	0	0	0	0	0	0	0	0	0	0	0	0	0
MGG_02134T0	ECM38	gamma-glutamyltransferase (567 aa)	302	NVLNGYKDFGHPSAVNQSTHRLNEAMRFAYA	2.45213e-16	148.91	_DFGHPSAVN(de)QSTHR_	778.36	0.92261	251840000	6320100	0	3160050	126040000	112840000	119440000	0	0	0	0	0	0	0	6635800	3317900	3317900
MGG_02134T0	ECM38	gamma-glutamyltransferase (567 aa)	329	FAYAQRAKLGDPAFVNGTEKFQRDMLSGATG	0.0027393	77.279	_LGDPAFVN(de)GTEK_	625.811	-2.3836	48413000	0	5188500	2594250	0	0	0	6734000	10326000	8530000	12665000	0	6332500	0	7849200	3924600	8530000
MGG_02134T0	ECM38	gamma-glutamyltransferase (567 aa)	516	DQLTPAVTTFEWAYNNATVQYLKNLGHNVSW	8.83303e-19	135.62	_LHDQLTPAVTTFEWAYNN(de)ATVQYLK_	976.155	-0.2253	39372000	0	0	0	39372000	0	19686000	0	0	0	0	0	0	0	0	0	0
MGG_02134T0	ECM38	gamma-glutamyltransferase (567 aa)	547	VAPGQSTAQAVRLLPNGTFEAAGEPRQLNSG	0.000240098	84.566	_LLPN(de)GTFEAAGEPR_	737.875	0.1971	0	0	0	0	0	0	0	0	0	0	0	0	0	0	0	0	0
MGG_02134T0	ECM38	gamma-glutamyltransferase (567 aa)	524	TFEWAYNNATVQYLKNLGHNVSWVAPGQSTA	1.38951e-10	122.44	_N(de)LGHNVSWVAPGQSTAQAVR_	699.024	-0.12242	153910000	0	8975000	4487500	0	0	0	0	0	0	0	46866000	23433000	98067000	0	49033500	49033500
MGG_02134T0	ECM38	gamma-glutamyltransferase (567 aa)	528	AYNNATVQYLKNLGHNVSWVAPGQSTAQAVR	8.1503e-28	163.42	_NLGHN(de)VSWVAPGQSTAQAVR_	1048.03	0.88423	531610000	0	0	0	275070000	157670000	216370000	0	0	0	45698000	0	22849000	0	0	0	22849000
MGG_02156T0	FET3	iron transport multicopper oxidase FET5 (600 aa)	199	KNPSGAEPVPQAALMNDTQDLRVKVEPEKTY	3.55799e-177	210.17	_NPSGAEPVPQAALMN(de)DTQDLR_	1114.03	-0.37199	40632000	0	29803000	14901500	0	0	0	0	0	0	4633900	6195100	5414500	0	0	0	5414500
MGG_02252T0	SPS19	tetrahydroxynaphthalene reductase (284 aa)	226	IKTDMYHAVCREYIPNGENLSNEEVDEYAAS	0.0109017	63.115	_EYIPN(de)GENLSNEEVDEYAASAWSPLHR_	1031.8	0.39135	49185000	0	0	0	0	0	0	0	0	0	0	0	0	49185000	0	24592500	24592500
MGG_02252T0	SPS19	tetrahydroxynaphthalene reductase (284 aa)	229	DMYHAVCREYIPNGENLSNEEVDEYAASAWS	4.32238e-05	63.906	_EYIPNGEN(de)LSNEEVDEYAASAWSPLHR_	1031.8	1.288	0	0	0	0	0	0	0	0	0	0	0	0	0	0	0	0	0
MGG_02252T0	SPS19	tetrahydroxynaphthalene reductase (284 aa)	232	HAVCREYIPNGENLSNEEVDEYAASAWSPLH	0.00145697	81.297	_EYIPNGENLSN(de)EEVDEYAASAWSPLHR_	1031.8	0.33182	237280000	0	0	0	78701000	91527000	85114000	0	0	0	0	0	0	0	0	0	0
MGG_02257T0	no hit	hypothetical protein (318 aa)	167	CVTGSPRGLDWLRDFNESCWDIDKDNGCPTD	3.24979e-05	121.02	_DFN(de)ESCWDIDK_	716.285	0.38398	71403000	0	0	0	35006000	36398000	35702000	0	0	0	0	0	0	0	0	0	0
MGG_02309T0	PRC1	carboxypeptidase S1 (635 aa)	343	CQALAKEYDPMQTGVNATVNRICQDSETWCT	8.12383e-05	99.927	_EYDPMQTGVN(de)ATVNR_	849.388	0.053575	32110000	19848000	12262000	16055000	0	0	0	0	0	0	0	0	0	0	0	0	0
MGG_02309T0	PRC1	carboxypeptidase S1 (635 aa)	179	GGTRTLAPGSPIPPTNTTFRVGTLPSNNQNS	8.6919e-07	92.575	_TLAPGSPIPPTN(de)TTFR_	836.943	-3.7889	30107000	5285700	24821000	15053350	0	0	0	0	0	0	0	0	0	0	0	0	0
MGG_02330T0	no hit	hypothetical protein (613 aa)	21	LPVSLLLAIASAKQYNVTVGKGGLKFDPEII	0.0287939	78.516	_QYN(de)VTVGK_	456.24	0.29304	9855200	0	0	0	9855200	0	4927600	0	0	0	0	0	0	0	0	0	0
MGG_02355T0	no hit	hypothetical protein (229 aa)	136	KIPAGGPAIKLDGLQNDTDARTPFSDAPGPV	0.0095455	83.226	_LDGLQN(de)DTDAR_	610.786	2.3272	89794000	0	19683000	9841500	4200600	0	2100300	6524300	13587000	10055650	15342000	7637800	11489900	22819000	0	11409500	11489900
MGG_02368T0	no hit	galactose oxidase (670 aa)	150	PSGQPPKDGQTPKPANETVVVGDAKKGVWSD	4.25729e-49	216.84	_PAN(de)ETVVVGDAK_	601.811	-0.34913	2083500000	1350900000	638910000	994905000	26028000	17835000	21931500	3752200	15648000	9700100	1712900	0	856450	2897500	0	1448750	9700100
MGG_02371T0	no hit	alcohol dehydrogenase (670 aa)	520	ENTGPWEELHPCPGVNSTCSDEVQKEYIHDQ	0.0103354	56.156	_DGVHENTGPWEELHPCPGVN(de)STCSDEVQK_	821.105	-0.42013	6215200	0	0	0	0	0	0	6215200	0	3107600	0	0	0	0	0	0	3107600
MGG_02386T0	no hit	hypothetical protein (355 aa)	66	PHTVITSVHHGTRFTNVTYSLDLCGPLKRKD	2.18886e-62	125.28	_FTN(de)VTYSLDLCGPLK_	865.931	0.10378	246520000	0	29642000	14821000	0	0	0	31497000	55425000	43461000	59046000	20473000	39759500	9362400	0	4681200	43461000
MGG_02503T0	KAR2	glucose-regulated protein (665 aa)	619	ALLDAIKEATEWLEENGATAEAADFEEQKEK	6.44758e-18	96.79	_EATEWLEEN(de)GATAEAADFEEQK_	1236.03	0.53285	0	0	0	0	0	0	0	0	0	0	0	0	0	0	0	0	0
MGG_02507T0	SUC2	inulinase (631 aa)	554	DKFSTADVWDTTPGSNWTLRAIIDRSIAEFF	0.0193707	52.298	_FSTADVWDTTPGSN(de)WTLR_	1028.98	0.24167	77591000	0	0	0	0	0	0	0	18122000	9061000	20190000	9184300	14687150	12616000	12404000	12510000	14687150
MGG_02515T0	VPS20	SNF7 family protein (203 aa)	3	_____________MGNSGSKVTAQDKAILDL	0.0066824	99.752	_MGN(de)SGSKVTAQDK_	663.316	5.7163	0	0	0	0	0	0	0	0	0	0	0	0	0	0	0	0	0
MGG_02531T0	PRB1	minor extracellular protease vpr (910 aa)	131	QRAAAVGDALEYTTHNVTGVSKLHDQGLFGK	1.68421e-11	129.15	_AAAVGDALEYTTHN(de)VTGVSK_	1004	-0.064377	398060000	209450000	165550000	187500000	9950800	13110000	11530400	0	0	0	0	0	0	0	0	0	0
MGG_02531T0	PRB1	minor extracellular protease vpr (910 aa)	867	QLPSVYQSWWLGKLGNGSQIAEGRYMMRVAV	5.01098e-72	182.35	_LGN(de)GSQIAEGR_	552.78	0.42504	169920000	8752700	136250000	72501350	0	24916000	12458000	0	0	0	0	0	0	0	0	0	0
MGG_02532T0	no hit	endoglucanase 1 (425 aa)	76	PAAETLDCGARGAAPNVTACPTKEACAENCA	0.0090149	94.402	_GAAPN(de)VTACPTK_	595.292	-1.294	25552000	16159000	0	8079500	9393300	0	4696650	0	0	0	0	0	0	0	0	0	0
MGG_02532T0	no hit	endoglucanase 1 (425 aa)	270	CAWNPNRIAQPHYYGNNDTFKVDTLKPMTVV	0.00691569	77.776	_IAQPHYYGN(de)NDTFK_	557.595	0.0089023	53524000	7712500	43276000	25494250	0	0	0	0	0	0	0	0	0	2534900	0	1267450	1267450
MGG_02532T0	no hit	endoglucanase 1 (425 aa)	271	AWNPNRIAQPHYYGNNDTFKVDTLKPMTVVT	0.00691569	77.776	_IAQPHYYGN(de)NDTFK_	835.888	-0.86445	14687000	7712500	6974800	7343650	0	0	0	0	0	0	0	0	0	0	0	0	0
MGG_02646T0	no hit	hypothetical protein (340 aa)	234	PTEIDRWETRRPEDLNSTRGIVHVPGQPQDD	5.51351e-56	145.46	_RPEDLN(de)STR_	545.772	0.22274	0	0	0	0	0	0	0	0	0	0	0	0	0	0	0	0	0
MGG_02654T0	no hit	hypothetical protein (574 aa)	236	TSLANRTGLVLDKDFNMTTVPRLPNWTSNPK	7.67435e-07	100.77	_TGLVLDKDFN(de)MTTVPR_	905.469	1.4462	51513000	0	51513000	25756500	0	0	0	0	0	0	0	0	0	0	0	0	0
MGG_02654T0	no hit	hypothetical protein (574 aa)	219	GITILPRPLKDSNVGNMTSLANRTGLVLDKD	0.00871581	68.83	_DSNVGN(de)MTSLAN(de)R_	692.811	-0.10764	5364000	5364000	0	2682000	0	0	0	0	0	0	0	0	0	0	0	0	0
MGG_02654T0	no hit	hypothetical protein (574 aa)	225	RPLKDSNVGNMTSLANRTGLVLDKDFNMTTV	0.00871581	68.83	_DSNVGN(de)MTSLAN(de)R_	692.811	-0.10764	5364000	5364000	0	2682000	0	0	0	0	0	0	0	0	0	0	0	0	0
MGG_02654T0	no hit	hypothetical protein (574 aa)	53	PLDPPNVLDVAQKPRNGTSLTGQGWWNSKTT	0.0247998	62.378	_N(de)GTSLTGQGWWNSK_	769.86	-0.59062	3716300	0	3716300	1858150	0	0	0	0	0	0	0	0	0	0	0	0	0
MGG_02758T0	no hit	hypothetical protein (286 aa)	116	GDPTILSLKIGTSFRNVAHGSNISLALAWVP	4.12835e-24	93.73	_N(de)VAHGSNISLALAWVPPYPPSR_	783.746	0.51624	109190000	0	0	0	0	0	0	18655000	14595000	16625000	23390000	29478000	26434000	9151100	0	4575550	26434000
MGG_02758T0	no hit	hypothetical protein (286 aa)	122	SLKIGTSFRNVAHGSNISLALAWVPPYPPSR	0.0159469	52.898	_N(de)VAHGSNISLALAWVPPYPPSR_	783.746	0.83617	0	0	0	0	0	0	0	0	0	0	0	0	0	0	0	0	0
MGG_02819T0	YHR202W	hypothetical protein (619 aa)	374	CAPQTYWMNRAPYPGNESVYTWLETEVLPKV	9.8269e-07	75.215	_APYPGN(de)ESVYTWLETEVLPK_	1148.57	2.5145	0	0	0	0	0	0	0	0	0	0	0	0	0	0	0	0	0
MGG_02819T0	YHR202W	hypothetical protein (619 aa)	328	YIDNNLLGLYHHTGLNQSTFPTKKGQEVTEM	1.1779e-118	229.86	_YIDNNLLGLYHHTGLN(de)QSTFPTK_	663.085	0.13708	2244900000	260860000	303310000	282085000	439370000	402810000	421090000	109080000	63034000	86057000	70594000	145600000	108097000	111670000	134260000	122965000	122965000
MGG_02821T0	WBP1	dolichyl-di-phosphooligosaccharide-protein glycotransferase (467 aa)	309	RVNSVEHHLNEAGASNVSNPAIYRVKNDVTY	8.81288e-110	256.9	_VNSVEHHLNEAGASN(de)VSNPAIYR_	827.738	-0.16099	7288900000	331850000	461370000	396610000	1926000000	1462900000	1694450000	406710000	505400000	456055000	407630000	393630000	400630000	615720000	147600000	381660000	456055000
MGG_02842T0	SSZ1	hsp70-like protein (573 aa)	436	ITNAIGIVTLEGDVENFTPVVAPETAVPARR	7.6378e-54	111.04	_HITNAIGIVTLEGDVEN(de)FTPVVAPETAVPAR_	1078.57	0.5002	0	0	0	0	0	0	0	0	0	0	0	0	0	0	0	0	0
MGG_02849T0	YPS1	hypothetical protein (468 aa)	145	VSTTSNNIPYGKGDVNITYYKDSISMSNSSI	0.00251075	100.02	_GDVN(de)ITYYK_	538.263	0.027342	1360900000	0	3430100	1715050	214520000	150870000	182695000	93242000	122600000	107921000	162810000	116840000	139825000	204720000	120500000	162610000	162610000
MGG_02849T0	YPS1	hypothetical protein (468 aa)	334	KCDKMPADASFDFSFNNGSFRISVPWRNFFW	3.52096e-24	121.19	_M(ox)PADASFDFSFN(de)NGSFR_	964.904	-4.0597	14044000	0	0	0	0	0	0	6492500	0	3246250	7551600	0	3775800	0	0	0	3775800
MGG_02849T0	YPS1	hypothetical protein (468 aa)	335	CDKMPADASFDFSFNNGSFRISVPWRNFFWN	0	232.93	_MPADASFDFSFNN(de)GSFR_	956.906	-0.43048	532130000	0	0	0	28814000	75343000	52078500	6492500	54200000	30346250	80412000	61896000	71154000	91785000	67808000	79796500	79796500
MGG_02849T0	YPS1	hypothetical protein (468 aa)	99	QVKVAIDTGSDELWVNPNCTAVKSQDQRAEC	5.28208e-50	205.06	_VAIDTGSDELWVN(de)PNCTAVK_	1096.52	0.54779	3189900000	0	25185000	12592500	21357000	0	10678500	427630000	482730000	455180000	325070000	281990000	303530000	565230000	615360000	590295000	590295000
MGG_02849T0	YPS1	hypothetical protein (468 aa)	101	KVAIDTGSDELWVNPNCTAVKSQDQRAECIA	1.96427e-37	183.56	_VAIDTGSDELWVNPN(de)CTAVK_	731.352	-3.2514	1652500000	0	0	0	118220000	258280000	188250000	0	208690000	104345000	194040000	170120000	182080000	234100000	339580000	286840000	286840000
MGG_02849T0	YPS1	hypothetical protein (468 aa)	195	IMGLGYGDGVNLRYNNMVDSLFLQNVTKSRA	0.00708941	77.746	_YNN(de)MVDSLFLQN(de)VTK_	896.434	0.052327	33711000	0	0	0	0	0	0	7323700	0	3661850	6951700	7867600	7409650	11568000	0	5784000	7409650
MGG_02849T0	YPS1	hypothetical protein (468 aa)	204	VNLRYNNMVDSLFLQNVTKSRAFSVALGSAE	4.89487e-154	191.09	_YNNMVDSLFLQN(de)VTK_	894.94	1.4984	3291300000	0	0	0	457050000	131750000	294400000	289650000	411490000	350570000	366840000	425750000	396295000	382380000	339350000	360865000	396295000
MGG_02853T0	no hit	nuclease PA3 (307 aa)	113	DRDCKDQGCVVTALQNYTSRMMDLDRLREWE	2.05079e-42	204.52	_DQGCVVTALQN(de)YTSR_	857.901	1.0633	1514400000	96149000	189500000	142824500	118770000	113910000	116340000	13163000	155760000	84461500	227170000	141720000	184445000	225540000	153440000	189490000	189490000
MGG_02867T0	EMC1	hypothetical protein (975 aa)	789	ESESPDDRGPLGDAANFSSIAPLDDPTAPMP	8.40051e-05	64.152	_GPLGDAAN(de)FSSIAPLDDPTAPMPLPK_	865.768	0.49337	15404000	0	0	0	0	0	0	0	0	0	0	0	0	15404000	0	7702000	7702000
MGG_02884T0	MoFLP1	MoFLP1 beta-Ig-H3/Fasciclin (350 aa)	93	KDSGLVPAILSYHVINGTYRGDAFTKEAKFL	3.58802e-22	147.56	_DSGLVPAILSYHVIN(de)GTYR_	693.365	-0.12847	1201800000	0	0	0	598620000	408640000	503630000	0	0	0	71629000	78378000	75003500	0	11010000	5505000	75003500
MGG_02884T0	MoFLP1	beta-Ig-H3/Fasciclin (350 aa)	114	DAFTKEAKFLPTLLTNATYAQVMGGQKVEGK	1.07437e-47	197.49	_FLPTLLTN(de)ATYAQVM(ox)GGQK_	691.359	-0.56025	1074000000	0	0	0	624620000	385240000	504930000	0	0	0	20060000	44087000	32073500	0	0	0	32073500
MGG_02915T0	no hit	FAD binding domain-containing protein (516 aa)	66	SKGTLIFGPDDENYGNATARFSNFSAPQIQV	0.00143858	65.107	_GTLIFGPDDENYGN(de)ATAR_	957.442	-1.7952	0	0	0	0	0	0	0	0	0	0	0	0	0	0	0	0	0
MGG_02915T0	no hit	FAD binding domain-containing protein (516 aa)	133	LGTFNGVQINMARLRNITIKPDGKSALMQGG	3.01296e-06	109.66	_N(de)ITIKPDGK_	494.782	-3.25	0	0	0	0	0	0	0	0	0	0	0	0	0	0	0	0	0
MGG_02998T0	YPF1	hypothetical protein (615 aa)	10	______MDPQAPVVANSTKPQRFPLLETVTE	0.00140968	82.707	_(ac)MDPQAPVVAN(de)STKPQR_	892.448	1.2378	43263000	0	0	0	23932000	16169000	20050500	0	0	0	0	0	0	0	0	0	0
MGG_03014T0	YPS1	hypothetical protein (503 aa)	420	GIAQANLNATESKIVNLTSSDNGLPRLTGVA	7.28424e-07	108.59	_IVN(de)LTSSDN(de)GLPR_	696.361	0.83613	655190000	0	0	0	0	136280000	68140000	12579000	107660000	60119500	23185000	96512000	59848500	121910000	12990000	67450000	67450000
MGG_03014T0	YPS1	hypothetical protein (503 aa)	426	LNATESKIVNLTSSDNGLPRLTGVASQVVNI	7.28424e-07	100.55	_IVN(de)LTSSDN(de)GLPR_	696.361	0.83613	12556000	0	0	0	0	0	0	0	0	0	12556000	0	6278000	0	0	0	6278000
MGG_03014T0	YPS1	hypothetical protein (503 aa)	105	ARLQRQYGDSCGATYNESKSSTYSLKERNGF	5.1383e-11	136.14	_QYGDSCGATYN(de)ESK_	791.814	0.33296	213020000	33251000	19039000	26145000	91189000	69543000	80366000	0	0	0	0	0	0	0	0	0	0
MGG_03029T0	no hit	metalloproteinase (358 aa)	185	RKMAEKRTTVMEPCSNRTVVDETVSNCGKLA	0.00652962	83.862	_TTVMEPCSN(de)R_	599.26	-1.2988	2711000	2711000	0	1355500	0	0	0	0	0	0	0	0	0	0	0	0	0
MGG_03081T0	no hit	hypothetical protein (387 aa)	77	PSSNKKHGSVLEAASNRTLGLDSIVFLNLPH	0.0323813	60.255	_HGSVLEAASN(de)R_	572.286	1.7196	0	0	0	0	0	0	0	0	0	0	0	0	0	0	0	0	0
MGG_03154T0	PTC5	hypothetical protein (621 aa)	261	AKLRQALIGSVARELNDTYRAAPSMTPTPEA	8.08585e-05	108.09	_ELN(de)DTYR_	457.211	1.8914	33692000	7290600	0	3645300	26401000	0	13200500	0	0	0	0	0	0	0	0	0	0
MGG_03245T0	GAL10	aldose 1-epimerase (405 aa)	76	HDKHGIERDIVTGFDNATFFTEDKKHDHFGG	6.10683e-45	195.84	_DIVTGFDN(de)ATFFTEDK_	911.917	-2.4002	777430000	0	0	0	133130000	145310000	139220000	42504000	45549000	44026500	51099000	62571000	56835000	124630000	83962000	104296000	104296000
MGG_03245T0	GAL10	aldose 1-epimerase (405 aa)	102	DHFGGIPGRYANRIKNSTFEIDGVQYKIRPN	2.68313e-37	180.62	_N(de)STFEIDGVQYK_	702.332	-3.4036	2153300000	16993000	17977000	17485000	596160000	383640000	489900000	49724000	69084000	59404000	162610000	160870000	161740000	354630000	171140000	262885000	262885000
MGG_03245T0	GAL10	aldose 1-epimerase (405 aa)	266	YSVNDFWSAPKQIGANQTSPELLGNCGFNCT	3.71433e-18	114.91	_QIGAN(de)QTSPELLGNCGFN(de)CTGYDNCWLVNR_	1155.51	-0.30625	341360000	0	0	0	0	0	0	31027000	43692000	37359500	54329000	41110000	47719500	60093000	68581000	64337000	64337000
MGG_03245T0	GAL10	aldose 1-epimerase (405 aa)	275	PKQIGANQTSPELLGNCGFNCTGYDNCWLVN	3.71433e-18	81.839	_QIGAN(de)QTSPELLGN(de)CGFN(de)CTGYDNCWLVNR_	1156.5	3.4107	48031000	0	0	0	0	48031000	24015500	0	0	0	0	0	0	0	0	0	0
MGG_03245T0	GAL10	aldose 1-epimerase (405 aa)	279	GANQTSPELLGNCGFNCTGYDNCWLVNRDQS	3.71433e-18	114.91	_QIGAN(de)QTSPELLGN(de)CGFN(de)CTGYDNCWLVNR_	1156.5	3.4107	389400000	0	0	0	0	48031000	24015500	31027000	43692000	37359500	54329000	41110000	47719500	60093000	68581000	64337000	64337000
MGG_03351T0	no hit	glycosyl hydrolase (797 aa)	219	RAGPWRIYFCGRFDNNATFKTFVSDGLTSDN	0.00584275	98.233	_FDNN(de)ATFK_	480.221	0.20088	30968000	0	0	0	0	0	0	0	0	0	10006000	11151000	10578500	9811600	0	4905800	10578500
MGG_03351T0	no hit	glycosyl hydrolase (797 aa)	315	AWNTEVLSKVTTTDTNETMKTQLYTALYFMN	0.000745268	109.6	_VTTTDTN(de)ETMK_	622.284	-0.98607	188190000	0	0	0	65799000	40072000	52935500	5991600	8637000	7314300	10809000	14111000	12460000	26338000	7853400	17095700	17095700
MGG_03369T0	no hit	hypothetical protein (197 aa)	192	ALGSDLSDVIKNDQTNCSFT___________	0.00155115	125.82	_NDQTN(de)CSFT_	545.206	1.0792	515360000	0	0	0	221880000	173400000	197640000	0	0	0	0	0	0	120080000	0	60040000	60040000
MGG_03374T0	no hit	beta-1,6-galactanase (424 aa)	125	DIPLDKAFTQGLGQDNGTKILNQFLAKNPQF	7.19081e-193	186.76	_AFTQGLGQDN(de)GTK_	670.322	-3.5165	0	0	0	0	0	0	0	0	0	0	0	0	0	0	0	0	0
MGG_03385T0	no hit	hypothetical protein (369 aa)	334	VEANHLRGCTLQLVENGKIDFTKGMVPGGSD	0.0192969	70.056	_GCTLQLVEN(de)GK_	407.873	-0.8177	71424000	71424000	0	35712000	0	0	0	0	0	0	0	0	0	0	0	0	0
MGG_03439T0	no hit	acid phosphatase (301 aa)	177	SGDNGGGARSFDPSGNATTPSAKVYAELATK	0.000372355	82.102	_SFDPSGN(de)ATTPSAK_	691.82	0.10923	43975000	0	32994000	16497000	0	0	0	10981000	0	5490500	0	0	0	0	0	0	5490500
MGG_03470T0	no hit	hypothetical protein (709 aa)	506	RSPCISSSGRIYTNANISKYSPEPNEKYVNV	8.95079e-06	128.28	_IYTNAN(de)ISK_	513.771	1.7535	48260000	0	0	0	19407000	13947000	16677000	0	3105000	1552500	3121400	0	1560700	0	5626800	2813400	2813400
MGG_03470T0	no hit	hypothetical protein (709 aa)	334	EDAPNNSTSSGAANKNISIVTEGYKTWINTR	0.0010384	103.22	_N(de)ISIVTEGYK_	563.797	4.5278	0	0	0	0	0	0	0	0	0	0	0	0	0	0	0	0	0
MGG_03508T0	Cel3e	Cel3e (766 aa)	588	GEEYFSGKLPYTIPHNESDYGHVYRSCAHDR	0.0012252	74.786	_LPYTIPHN(de)ESDYGHVYR_	516.748	0.59844	9801200	0	9801200	4900600	0	0	0	0	0	0	0	0	0	0	0	0	0
MGG_03508T0	Cel3e	Cel3e (766 aa)	549	HNAGVRLVDQWVDHPNVTALVMAHLPGQDSG	0.000453672	80.847	_LVDQWVDHPN(de)VTALVMAHLPGQDSGAALVK_	796.914	0.010115	25293000	0	25293000	12646500	0	0	0	0	0	0	0	0	0	0	0	0	0
MGG_03510T0	KRE5	UDP-glucose:glycoprotein glucosyltransferase (1509 aa)	902	FENPPTLRISSFKLWNSTHTGFEVGDPSKAS	1.19975e-136	202.33	_LWN(de)STHTGFEVGDPSK_	889.418	-0.4987	521470000	23657000	60545000	42101000	142240000	113180000	127710000	29419000	33144000	31281500	18220000	17109000	17664500	2455500	23576000	13015750	31281500
MGG_03510T0	KRE5	UDP-glucose:glycoprotein glucosyltransferase (1509 aa)	333	LTQDFPKYSASVSAHNVSTGFRTEHSANRML	3.20527e-50	150.59	_YSASVSAHN(de)VSTGFR_	529.255	-1.6761	628060000	64876000	59538000	62207000	172550000	96643000	134596500	9233500	23284000	16258750	8566500	36052000	22309250	45091000	31253000	38172000	38172000
MGG_03521T0	ACO1	aconitate hydratase (785 aa)	345	LREDEGAEYDQVIEINLSELEPHVNGPFTPD	2.80558e-05	59.748	_EDEGAEYDQVIEIN(de)LSELEPHVNGPFTPDLATPISK_	1323.97	5.058	0	0	0	0	0	0	0	0	0	0	0	0	0	0	0	0	0
MGG_03560T0	LRO1	phospholipid:diacylglycerol acyltransferase (639 aa)	158	VPGVISTGLESWGTANSSRPYFRKRLWGSWT	0.000202996	55.406	_TEGLQAHFPVVMVPGVISTGLESWGTAN(de)SSR_	1077.54	0.16263	0	0	0	0	0	0	0	0	0	0	0	0	0	0	0	0	0
MGG_03641T0	TEF2	elongation factor 1-alpha (474 aa)	183	EIVKETSNFLKKIGFNPDSVPFVPISGFNGD	7.28963e-10	69.356	_IGFN(de)PDSVPFVPISGFNGDHMISESADIK_	1031.83	4.5378	0	0	0	0	0	0	0	0	0	0	0	0	0	0	0	0	0
MGG_03641T0	TEF2	elongation factor 1-alpha (474 aa)	196	GFNPDSVPFVPISGFNGDHMISESADIKGNI	2.45235e-07	65.775	_IGFNPDSVPFVPISGFN(de)GDHMISESADIK_	1031.83	2.411	0	0	0	0	0	0	0	0	0	0	0	0	0	0	0	0	0
MGG_03692T0	YFR018C	glutaminyl-peptide cyclotransferase (389 aa)	87	DFFARQLPDWSIGWHNTTAKTPATGDEDVPF	2.11039e-08	108.06	_QLPDWSIGWHN(de)TTAK_	878.931	-2.8487	488360000	202590000	69349000	135969500	48013000	29759000	38886000	0	5747300	2873650	0	48431000	24215500	17444000	37569000	27506500	27506500
MGG_03703T0	SPA2	hypothetical protein (952 aa)	420	ARLDLENQLADAQDLNDRLKQELDRIRDDHA	0.00482642	68.173	_LDLENQLADAQDLN(de)DRLK_	1044.03	0.48134	4942500000	534060000	11331000	272695500	258020000	607100000	432560000	612720000	618530000	615625000	428690000	355910000	392300000	90853000	664660000	377756500	615625000
MGG_03759T0	GPI16	GPI transamidase component GPI16 (646 aa)	41	PLPLSALLASFNFRANTTIADFEAHNYRLFP	0.000318381	99.011	_AN(de)TTIADFEAHNYR_	542.586	0.15142	284010000	28142000	41326000	34734000	31478000	36229000	33853500	41549000	0	20774500	0	0	0	49897000	15339000	32618000	32618000
MGG_03882T0	ECM38	gamma-glutamyltransferase (593 aa)	182	YEGDIAKSMIDVIQANNGTMTLDDLKDYQVS	3.85584e-11	91.457	_SMIDVIQAN(de)NGTMTLDDLK_	1041.5	-2.5014	0	0	0	0	0	0	0	0	0	0	0	0	0	0	0	0	0
MGG_03882T0	ECM38	gamma-glutamyltransferase (593 aa)	183	EGDIAKSMIDVIQANNGTMTLDDLKDYQVSR	3.85584e-11	91.457	_SMIDVIQAN(de)NGTMTLDDLK_	1041.5	-2.5014	0	0	0	0	0	0	0	0	0	0	0	0	0	0	0	0	0
MGG_03882T0	ECM38	gamma-glutamyltransferase (593 aa)	244	TLEQYPPEELSATPENINLTTHRLDEALRFG	1.34794e-27	106.43	_TLEQYPPEELSATPEN(de)INLTTHR_	886.104	-4.9769	14065000	0	0	0	0	0	0	0	0	0	0	0	0	14065000	0	7032500	7032500
MGG_03882T0	ECM38	gamma-glutamyltransferase (593 aa)	246	EQYPPEELSATPENINLTTHRLDEALRFGYG	3.07946e-127	163.64	_TLEQYPPEELSATPENIN(de)LTTHR_	886.104	-0.29184	670310000	0	56710000	28355000	0	21364000	10682000	80971000	76481000	78726000	64638000	67531000	66084500	212890000	45301000	129095500	129095500
MGG_03891T0	no hit	hypothetical protein (279 aa)	92	DKAKKAEPELKALQDNSTLVAECGKYAAYRK	2.1888e-16	150.12	_ALQDN(de)STLVAECGK_	754.861	0.94097	796370000	0	6163800	3081900	174780000	118870000	146825000	26288000	23969000	25128500	59025000	53188000	56106500	197270000	78520000	137895000	137895000
MGG_03891T0	no hit	hypothetical protein (279 aa)	127	CGEMHRLERLEKIAGNDTLLNQVTKNNATKA	2.5844e-28	176.89	_IAGN(de)DTLLNQVTK_	695.377	-0.37441	542500000	0	7382900	3691450	118870000	101210000	110040000	20458000	22041000	21249500	38039000	29971000	34005000	97084000	57925000	77504500	77504500
MGG_03891T0	no hit	hypothetical protein (279 aa)	57	CNKMFKLEGLEKIAGNQTLLNEITKNNATKA	6.75353e-50	217.88	_IAGN(de)QTLLNEITK_	709.393	1.3086	1344900000	0	16275000	8137500	183620000	99405000	141512500	65609000	51558000	58583500	166050000	164590000	165320000	314020000	126370000	220195000	220195000
MGG_03891T0	no hit	hypothetical protein (279 aa)	193	CRSMKGMQKMVDNSKNQTFLDTKFKGNQTKI	0.000655441	113.26	_N(de)QTFLDTK_	485.242	1.0099	80248000	0	0	0	10718000	0	5359000	0	0	0	0	0	0	69530000	0	34765000	34765000
MGG_03891T0	no hit	hypothetical protein (279 aa)	228	KKATKTEERLKTLESNFTLMDICKKQTQGGS	9.88375e-11	106.17	_TLESN(de)FTLM(ox)DICK_	795.867	3.2432	523310000	0	0	0	99749000	57682000	78715500	35828000	20628000	28228000	69965000	63504000	66734500	95688000	51411000	73549500	73549500
MGG_04034T0	FDH1	formate dehydrogenase (443 aa)	289	LAPEVEKEIGCRRVDNLEEMLAQCDVVTINC	0.000461706	66.383	_VDN(de)LEEMLAQCDVVTINCPLHEK_	910.76	-0.536	0	0	0	0	0	0	0	0	0	0	0	0	0	0	0	0	0
MGG_04045T0	Gls1	mannosyl-oligosaccharide glucosidase (824 aa)	497	LFFIIDTFVERLRKLNGTMPAHKEQLSQGAS	0.00682602	89.886	_LN(de)GTMPAHK_	486.247	1.4677	34576000	0	0	0	0	0	0	0	4084300	2042150	6866100	5340600	6103350	8445400	0	4222700	6103350
MGG_04052T0	no hit	ClpTM1 domain-containing protein (671 aa)	304	FVNTFWQLKAHMTQINETVKTLPIRIDLNNL	1.92765e-26	182.35	_AHMTQIN(de)ETVK_	425.548	-0.54015	495740000	16878000	22094000	19486000	128500000	94829000	111664500	52505000	33917000	43211000	15741000	0	7870500	46724000	46968000	46846000	46846000
MGG_04052T0	no hit	ClpTM1 domain-containing protein (671 aa)	140	SKDMIVFEEKDFGIGNFSDKRVAEATIAVPE	4.85271e-06	119.22	_DFGIGN(de)FSDKR_	420.203	0.26625	1170700000	43552000	174260000	108906000	82037000	47100000	64568500	77436000	104810000	91123000	98291000	96520000	97405500	172130000	115210000	143670000	143670000
MGG_04078T0	no hit	hypothetical protein (537 aa)	137	FPKGFRMIAGDSLRRNYSEALGDVSKPDPEK	8.41877e-05	80.638	_RN(de)YSEALGDVSKPDPEK_	636.646	2.0364	13431000	0	0	0	0	0	0	0	0	0	0	0	0	0	5609300	2804650	2804650
MGG_04128T0	no hit	hypothetical protein (551 aa)	313	RTTLGTETLNLQGVGNPLGNGTGLVRSAFRP	0.00123734	63.165	_TTLGTETLNLQGVGN(de)PLGN(de)GTGLVR_	830.106	5.7406	0	0	0	0	0	0	0	0	0	0	0	0	0	0	0	0	0
MGG_04128T0	no hit	hypothetical protein (551 aa)	317	GTETLNLQGVGNPLGNGTGLVRSAFRPSDDA	3.26596e-26	105.03	_TTLGTETLNLQGVGN(de)PLGN(de)GTGLVR_	830.106	5.7406	550590000	0	0	0	82149000	139810000	110979500	41641000	48339000	44990000	33770000	58879000	46324500	96043000	26538000	61290500	61290500
MGG_04172T0	CDA2	glycosyl hydrolase (748 aa)	640	VTFFTVGAPLEDPGTNLSTIYRDMVSQGHQL	1.90932e-100	150.98	_VTFFTVGAPLEDPGTN(de)LSTIYR_	801.077	1.9541	697020000	0	0	0	0	0	0	0	300060000	150030000	215790000	76319000	146054500	0	24357000	12178500	150030000
MGG_04194T0	no hit	acetyl esterase (351 aa)	225	GGSGDSVFWLNKTSYNETQYSQKMMQYTSTI	5.7331e-06	108.37	_TSYN(de)ETQYSQK_	676.299	1.1201	0	0	0	0	0	0	0	0	0	0	0	0	0	0	0	0	0
MGG_04253T0	ECM14	hypothetical protein (446 aa)	250	QTTNRLWRKNRQPRSNTTCIGTDNNRNWNYE	0.0123818	70.54	_SN(de)TTCIGTDNNR_	678.291	-1.0742	0	0	0	0	0	0	0	0	0	0	0	0	0	0	0	0	0
MGG_04257T0	no hit	hypothetical protein (447 aa)	333	GAALIGTLKASQVFKNTSWITGPEMQDWQKR	0.0150684	65.467	_N(de)TSWITGPEMQDWQK_	912.411	-2.0755	0	0	0	0	0	0	0	0	0	0	0	0	0	0	0	0	0
MGG_04257T0	no hit	hypothetical protein (447 aa)	81	DLLRWQDVPFRQLATNFTRIPRGMSLSRFVY	8.15817e-05	99.136	_QLATN(de)FTR_	477.25	-0.99067	0	0	0	0	0	0	0	0	0	0	0	0	0	0	0	0	0
MGG_04257T0	no hit	hypothetical protein (447 aa)	438	DGNVPAQGCTKSVLANFTNTFRRD_______	1.00247e-102	149.96	_SVLAN(de)FTNTFR_	636.827	-0.9449	0	0	0	0	0	0	0	0	0	0	0	0	0	0	0	0	0
MGG_04378T0	YNL115C	integral membrane protein (523 aa)	294	PVEDGLWEFFENAKENGTINRYCFADRPGYA	1.25633e-12	115.46	_EN(de)GTINR_	403.698	0.14921	482170000	0	0	0	0	66411000	33205500	0	39893000	19946500	68060000	0	34030000	151660000	62677000	107168500	107168500
MGG_04400T0	TIF2	ATP-dependent RNA helicase eIF4A (397 aa)	17	ADKGLEDVPEGQIESNYDETVDSFDEMNLKS	0.00251164	56.688	_GLEDVPEGQIESN(de)YDETVDSFDEMNLK_	1026.12	3.4267	0	0	0	0	0	0	0	0	0	0	0	0	0	0	0	0	0
MGG_04427T0	PMT4	dolichyl-phosphate-mannose-protein mannosyltransferase 4 (775 aa)	382	GRVSSQGQQVTGYPFNDTNNYWQILPMNDDK	1.70763e-72	115.47	_VSSQGQQVTGYPFN(de)DTNNYWQILPMNDDK_	1121.51	0.20566	53095000	0	0	0	0	0	0	0	53095000	26547500	0	0	0	0	0	0	26547500
MGG_04427T0	PMT4	dolichyl-phosphate-mannose-protein mannosyltransferase 4 (775 aa)	385	SSQGQQVTGYPFNDTNNYWQILPMNDDKQEG	1.70763e-72	115.47	_VSSQGQQVTGYPFN(de)DTN(de)NYWQILPMNDDKQEGR_	1279.25	3.2374	0	0	0	0	0	0	0	0	0	0	0	0	0	0	0	0	0
MGG_04427T0	PMT4	dolichyl-phosphate-mannose-protein mannosyltransferase 4 (775 aa)	386	SQGQQVTGYPFNDTNNYWQILPMNDDKQEGR	1.70763e-72	115.47	_VSSQGQQVTGYPFN(de)DTN(de)NYWQILPMNDDKQEGR_	1279.25	3.2374	0	0	0	0	0	0	0	0	0	0	0	0	0	0	0	0	0
MGG_04525T0	no hit	hypothetical protein (477 aa)	197	TGVKVKLDQLQPPRINISSTVVENLDRFWEQ	0.0306194	55.213	_IN(de)ISSTVVENLDR_	731.885	0.43902	14106000	0	0	0	0	0	0	0	0	0	0	0	0	0	0	0	0
MGG_04574T0	no hit	3-beta-hydroxysteroid-Delta(8),Delta(7)-isomerase (280 aa)	3	_____________MSNFTSTLHPYYPLGIAI	2.98402e-16	98.121	_(ac)SN(de)FTSTLHPYYPLGIAIPDYK_	1221.61	-0.95703	0	0	0	0	0	0	0	0	0	0	0	0	0	0	0	0	0
MGG_04582T0	SCW4	hypothetical protein (542 aa)	39	HRQAHHYDLFAKRAANDSAVCVPECKTYYTT	4.15564e-14	148.72	_AAN(de)DSAVCVPECK_	712.308	1.6186	332100000	0	23587000	11793500	0	0	0	100550000	105930000	103240000	0	0	0	12485000	0	6242500	103240000
MGG_04629T0	FLC3	putative flavin carrier membrane protein 3 (1261 aa)	258	LGGGYSCPLGPNFNPNATRNQLPSVSMANNF	0.000510863	66.874	_NLGGGYSCPLGPNFNPN(de)ATR_	1054.99	1.098	0	0	0	0	0	0	0	0	0	0	0	0	0	0	0	0	0
MGG_04672T0	SET5	hypothetical protein (448 aa)	135	TNPELTAHTNKDLDPNYTAVYKSVMVPGKGV	0.0106656	82.171	_DLDPN(de)YTAVYK_	651.311	0.095856	25789000	0	25789000	12894500	0	0	0	0	0	0	0	0	0	0	0	0	0
MGG_04689T0	BGL2	glucan 1,3-beta-glucosidase (398 aa)	226	GNNIKNSGNLFDKAFNATIQAAGGKPVWVTE	6.19154e-17	146.16	_AFN(de)ATIQAAGGK_	576.301	3.4424	2908800000	342960000	188190000	265575000	510210000	423380000	466795000	211080000	213460000	212270000	171890000	185660000	178775000	199520000	222020000	210770000	212270000
MGG_04689T0	BGL2	glucan 1,3-beta-glucosidase (398 aa)	300	RDSNPDNKQQFAITKNLSTKPLFDLKCPTSF	0.0157722	86.911	_N(de)LSTKPLFDLK_	639.863	0.17845	0	0	0	0	0	0	0	0	0	0	0	0	0	0	0	0	0
MGG_04689T0	BGL2	glucan 1,3-beta-glucosidase (398 aa)	185	GKTPVGHVDTWDVWPNATNKAVLDAIDWVGV	0	337.71	_TPVGHVDTWDVWPN(de)ATNK_	1020.49	-0.12828	13119000000	818220000	1507100000	1162660000	1278400000	966830000	1122615000	906740000	859210000	882975000	1122700000	1567400000	1345050000	1517400000	560630000	1039015000	1345050000
MGG_04703T0	RAX2	hypothetical protein (1234 aa)	861	GGDKDTVTGLSQLSDNSTFRAVAVQGDTLFA	6.35094e-07	90.453	_DTVTGLSQLSDN(de)STFR_	872.418	2.4787	0	0	0	0	0	0	0	0	0	0	0	0	0	0	0	0	0
MGG_04703T0	RAX2	hypothetical protein (1234 aa)	164	DQESSTIYVGGTFRGNSSTNAITWKNNQWTD	0.00226582	99.215	_GN(de)SSTNAITWK_	591.288	0.5357	246170000	27960000	87805000	57882500	30048000	21054000	25551000	0	0	0	15640000	17946000	16793000	21701000	14751000	18226000	18226000
MGG_04703T0	RAX2	hypothetical protein (1234 aa)	129	SIGTQKSPAIAIFNPNTSEATPLPGLEGRVD	0.00124715	70.315	_SPAIAIFNPN(de)TSEATPLPGLEGR_	1178.11	1.4041	29570000	0	0	0	0	7148500	3574250	0	0	0	4978700	0	2489350	17443000	0	8721500	8721500
MGG_04733T0	YSP3	alkaline protease (724 aa)	457	AVRSTMQLELQRFGLNDTLHFRGSQVVKLTN	0.00925214	91.867	_FGLN(de)DTLHFR_	408.208	0.10586	2399900	0	2399900	1199950	0	0	0	0	0	0	0	0	0	0	0	0	0
MGG_04733T0	YSP3	alkaline protease (724 aa)	438	PSFVAPVHQVGGGLVNATAAVRSTMQLELQR	0.00223457	75.226	_TAVPSFVAPVHQVGGGLVN(de)ATAAVR_	807.776	0.76599	43624000	10902000	32722000	21812000	0	0	0	0	0	0	0	0	0	0	0	0	0
MGG_04765T0	DCW1	hypothetical protein (496 aa)	267	GGHTGEKRKADEPIHNCTDVNKQQFSYNVAI	3.70184e-63	233.52	_KADEPIHN(de)CTDVNK_	548.591	0.10671	1356800000	34483000	286510000	160496500	458140000	336940000	397540000	35133000	49863000	42498000	29130000	2336800	15733400	37870000	34200000	36035000	42498000
MGG_04765T0	DCW1	hypothetical protein (496 aa)	221	GAYFNMGARLTRYTGNETYAERAEEIYDWLK	2.18232e-33	134.57	_YTGN(de)ETYAER_	603.762	3.6885	200540000	164210000	26910000	95560000	0	9423100	4711550	0	0	0	0	0	0	0	0	0	0
MGG_04773T0	STT3	oligosaccharyl transferase STT3 subunit (751 aa)	571	GGMADRPTLVDNNTWNNTHIATVGKAMSSSE	3.3124e-76	189.9	_PTLVDNNTWN(de)NTHIATVGK_	700.02	0.00028439	1136100000	43016000	41373000	42194500	339980000	212290000	276135000	61978000	83169000	72573500	49006000	49098000	49052000	11958000	59533000	35745500	72573500
MGG_04773T0	STT3	oligosaccharyl transferase STT3 subunit (751 aa)	572	GMADRPTLVDNNTWNNTHIATVGKAMSSSEE	0.000163766	71.558	_PTLVDNNTWN(de)NTHIATVGK_	700.02	0.073803	0	0	0	0	0	0	0	0	0	0	0	0	0	0	0	0	0
MGG_04804T0	no hit	hypothetical protein (496 aa)	110	PKETQWGDIKLDVKTNSSDSIEPGKTVLPNT	1.89644e-10	116.54	_TN(de)SSDSIEPGK_	569.261	1.2803	41721000	0	28513000	14256500	13208000	0	6604000	0	0	0	0	0	0	0	0	0	0
MGG_04804T0	no hit	hypothetical protein (496 aa)	124	TNSSDSIEPGKTVLPNTTVNINLVPAAATKV	1.84253e-07	104.84	_TVLPN(de)TTVNINLVPAAATK_	970.551	0.56255	67039000	25140000	32095000	28617500	0	9803400	4901700	0	0	0	0	0	0	0	0	0	0
MGG_04825T0	PPN1	endopolyphosphatase (682 aa)	68	GTNRMIANKFTDLLYNESTRALSIPVVPTFG	2.41664e-31	150.09	_FTDLLYN(de)ESTR_	681.327	-0.23448	810740000	28346000	41407000	34876500	268550000	183180000	225865000	22659000	28500000	25579500	39182000	46257000	42719500	63109000	31656000	47382500	47382500
MGG_04825T0	PPN1	endopolyphosphatase (682 aa)	429	SPQPFTLLRYEQWFANLTRINNEQVDDESEV	9.68158e-24	128.01	_YEQWFAN(de)LTR_	665.819	-0.75002	982840000	170510000	0	85255000	373080000	0	186540000	83673000	0	41836500	90884000	95513000	93198500	107940000	0	53970000	93198500
MGG_04829T0	RPL9A	60S ribosomal protein L9-A (195 aa)	151	VEISKAQKDELILSGNSVEAVSQSAADIQQI	0.0271075	49.577	_DELILSGN(de)SVEAVSQSAADIQQICK_	1339.66	1.9464	0	0	0	0	0	0	0	0	0	0	0	0	0	0	0	0	0
MGG_04847T0	ECM14	peptidase M14 (450 aa)	118	ENRTIFGGAVGGSGKNCTATDGYRAFFNGAI	0.0180855	74.376	_N(de)CTATDGYR_	530.716	0.19576	28522000	15611000	12911000	14261000	0	0	0	0	0	0	0	0	0	0	0	0	0
MGG_04847T0	ECM14	peptidase M14 (450 aa)	312	GSDENQNRRPYMNFMNDTYDSVRGLMPDKPE	0.028705	68.919	_RPYMNFMN(de)DTYDSVR_	637.947	0.4146	0	0	0	0	0	0	0	0	0	0	0	0	0	0	0	0	0
MGG_04870T0	no hit	hypothetical protein (577 aa)	105	GAPLAESRQKAGLAYNITLDSTGKQLAAGTV	0.000451291	93.823	_AGLAYN(de)ITLDSTGK_	713.869	0.18024	11179000	0	0	0	0	9538400	4769200	0	0	0	0	0	0	0	0	0	0
MGG_04870T0	no hit	hypothetical protein (577 aa)	276	RINLPFMYDLRDNYQNNTWVEEKVRPVVDDE	1.01788e-13	153.74	_DNYQN(de)NTWVEEK_	771.833	0.027521	230380000	20141000	26144000	23142500	64305000	39943000	52124000	7099600	7151700	7125650	8686400	1242700	4964550	21977000	17864000	19920500	19920500
MGG_04870T0	no hit	hypothetical protein (577 aa)	277	INLPFMYDLRDNYQNNTWVEEKVRPVVDDEA	0.023948	65.563	_DNYQNN(de)TWVEEK_	771.833	-0.19012	9415800	0	0	0	0	0	0	0	0	0	0	9415800	4707900	0	0	0	4707900
MGG_04870T0	no hit	hypothetical protein (577 aa)	123	LDSTGKQLAAGTVAINSTRNVVSFNLAGAVE	7.65397e-05	110.29	_QLAAGTVAIN(de)STR_	652.856	0.19327	158270000	22091000	12018000	17054500	37759000	32117000	34938000	8953200	0	4476600	8512500	11057000	9784750	13938000	0	6969000	9784750
MGG_04870T0	no hit	hypothetical protein (577 aa)	370	PIIANSTFSKWGTACNATYGDCGCDNCDGNV	7.00628e-05	71.535	_WGTACN(de)ATYGDCGCDNCDGNVR_	1263.46	2.6975	0	0	0	0	0	0	0	0	0	0	0	0	0	0	0	0	0
MGG_04913T0	no hit	hypothetical protein (105 aa)	23	ENIRVEGSTLYAMLRNGDGDMCDCSCDLNDY	1.9144e-07	75.646	_N(de)GDGDMCDCSCDLNDYIGNNEGR_	1327.47	-0.75425	0	0	0	0	0	0	0	0	0	0	0	0	0	0	0	0	0
MGG_04913T0	no hit	hypothetical protein (105 aa)	36	LRNGDGDMCDCSCDLNDYIGNNEGRFEWGGS	0.0160315	52.909	_N(de)GDGDMCDCSCDLNDYIGNNEGR_	1327.47	2.2996	0	0	0	0	0	0	0	0	0	0	0	0	0	0	0	0	0
MGG_04919T0	no hit	hypothetical protein (307 aa)	71	ELANHELQWIPFPTCNETGKSLEFNYGIETE	0.0129366	56.234	_SSETGEHIELANHELQWIPFPTCN(de)ETGK_	807.626	-0.31469	55543000	29280000	0	14640000	0	0	0	0	0	0	0	0	0	14850000	11413000	13131500	13131500
MGG_04920T0	PPT1	palmitoyl-protein thioesterase 1 (333 aa)	254	DTTVIPRETAWFEEVNGTEVIPLRARKLYTE	2.08947e-116	265.46	_ETAWFEEVN(de)GTEVIPLR_	996.994	0.26778	3090500000	277410000	130210000	203810000	502670000	511190000	506930000	165630000	202340000	183985000	179080000	186360000	182720000	312810000	246000000	279405000	279405000
MGG_04920T0	PPT1	palmitoyl-protein thioesterase 1 (333 aa)	90	MDDNASQDRSATFFGNLTEQVQKVCDDIASH	3.91196e-41	162.48	_SATFFGN(de)LTEQVQK_	1572.78	0.42692	8417100000	718880000	900450000	809665000	1477000000	1432600000	1454800000	346520000	346750000	346635000	519390000	642330000	580860000	672170000	436050000	554110000	580860000
MGG_04920T0	PPT1	palmitoyl-protein thioesterase 1 (333 aa)	301	RTCPGEHMQLSDELLNKTFTEFFGPNNKKFG	8.2456e-45	192.55	_TCPGEHM(ox)QLSDELLN(de)K_	630.953	-0.67304	3332300000	248070000	472670000	360370000	390850000	362710000	376780000	203720000	241430000	222575000	194830000	236360000	215595000	375520000	237050000	306285000	306285000
MGG_04925T0	no hit	hypothetical protein (199 aa)	52	TTLCPDDRVLEPLPANRTLAEQMNIQATDDG	3.91546e-14	114.89	_VLEPLPAN(de)R_	506.29	1.0962	73708000	0	0	0	49501000	24208000	36854500	0	0	0	0	0	0	0	0	0	0
MGG_04973T0	no hit	carbonate dehydratase (273 aa)	54	FGFDGIRGPLNWHGLNKTANSKCAKGKEQSP	0.000107145	117.89	_GPLNWHGLN(de)K_	380.201	-0.1725	5943800	0	5943800	2971900	0	0	0	0	0	0	0	0	0	0	0	0	0
MGG_05088T0	VPS70	glutamate carboxypeptidase 2 (914 aa)	657	RLILQVLHRINDPIANQTLRTIWDERNSKLE	0.00191567	100.38	_INDPIAN(de)QTLR_	629.338	1.0108	106550000	8622800	15252000	11937400	43311000	13227000	28269000	6410100	8574900	7492500	0	2006900	1003450	0	0	0	7492500
MGG_05109T0	no hit	hypothetical protein (388 aa)	112	WRFRFMGSLESVEFINRSMAIREQVSAGKLD	0.0195595	67.964	_FM(ox)GSLESVEFIN(de)R_	774.368	-1.4447	0	0	0	0	0	0	0	0	0	0	0	0	0	0	0	0	0
MGG_05109T0	no hit	hypothetical protein (388 aa)	134	EQVSAGKLDLTYIPSNMTTGSQEEISRFLTT	3.25456e-10	79.676	_LDLTYIPSN(de)MTTGSQEEISR_	1129.54	5.5715	0	0	0	0	0	0	0	0	0	0	0	0	0	0	0	0	0
MGG_05109T0	no hit	hypothetical protein (388 aa)	66	VPQVHLDYNKNRSPFNETKVALLIENRPNPI	1.05568e-11	155	_SPFN(de)ETK_	413.197	0.3564	979380000	0	0	0	38438000	55432000	46935000	171770000	178200000	174985000	57001000	52522000	54761500	85874000	82847000	84360500	174985000
MGG_05110T0	no hit	hypothetical protein (380 aa)	232	KVSAIRRVLNFQERYNDTEPEDEWFGRRVWV	1.86779e-20	165.73	_YN(de)DTEPEDEWFGR_	830.836	-1.1516	203380000	0	0	0	0	24299000	12149500	28859000	41554000	35206500	0	8249600	4124800	20124000	25795000	22959500	35206500
MGG_05139T0	no hit	hypothetical protein (477 aa)	352	GAVSPDDVSVRFRFVNGSASAVRPLRAYPLF	2.78356e-05	104.43	_FVN(de)GSASAVR_	505.761	1.6446	41613000	21573000	20041000	20807000	0	0	0	0	0	0	0	0	0	0	0	0	0
MGG_05139T0	no hit	hypothetical protein (477 aa)	69	VHSSGEYYRSLYVASNATSRIAGISSDVAVN	3.30911e-05	120.86	_SLYVASN(de)ATSR_	586.296	0.40054	34384000	0	34384000	17192000	0	0	0	0	0	0	0	0	0	0	0	0	0
MGG_05165T0	APP1	hypothetical protein (511 aa)	420	MAKEYPGQVSCILLRNTSATDDQMLFPYNTK	1.03091e-18	159.69	_N(de)TSATDDQMLFPYNTK_	924.914	-0.25169	50823000	0	0	0	48170000	0	24085000	0	0	0	0	0	0	0	0	0	0
MGG_05165T0	APP1	hypothetical protein (511 aa)	360	IYKTYPAGSFDTRPLNFSDVAATLSIRKYLL	1.7826e-110	163.72	_TYPAGSFDTRPLN(de)FSDVAATLSIR_	868.106	0.31747	358630000	0	0	0	250090000	104400000	177245000	0	0	0	0	0	0	0	0	0	0
MGG_05193T0	CDC48	cell division control protein 48 (821 aa)	217	CEGEPIQRDEEENNLNEVGYDDIGGCRKQMA	0.00230667	62.475	_DEEENNLN(de)EVGYDDIGGCR_	1100.94	4.8259	0	0	0	0	0	0	0	0	0	0	0	0	0	0	0	0	0
MGG_05232T0	no hit	hypothetical protein (245 aa)	211	ACPGGSDGRWNLVAGNASSADALKSCTGINL	6.43806e-20	159.22	_WNLVAGN(de)ASSADALK_	760.385	-0.029689	6455500000	2576900000	2133500000	2355200000	633640000	515390000	574515000	39718000	65141000	52429500	62831000	60426000	61628500	124970000	147310000	136140000	136140000
MGG_05246T0	no hit	alpha-L-rhamnosidase A (734 aa)	264	DAVYTNDLCIDTFRLNDTEPRDAGSPTLVGK	5.57607e-16	113.5	_LN(de)DTEPR_	424.206	0.39217	0	0	0	0	0	0	0	0	0	0	0	0	0	0	0	0	0
MGG_05246T0	no hit	alpha-L-rhamnosidase A (734 aa)	156	DFTRSDHASGDAKLTNGTDQIAVKQQPYEWL	1.40233e-57	147.62	_LTN(de)GTDQIAVK_	581.814	1.2654	534260000	0	0	0	0	0	0	0	94773000	47386500	60459000	71433000	65946000	153740000	63708000	108724000	108724000
MGG_05246T0	no hit	alpha-L-rhamnosidase A (734 aa)	66	TVIKPKDVVSRQTQGNVSHPNGLVKGDAPTV	8.56356e-11	130.15	_QTQGN(de)VSHPNGLVK_	741.383	0.16003	399710000	0	0	0	53124000	160350000	106737000	31194000	12899000	22046500	46691000	26097000	36394000	24763000	32053000	28408000	36394000
MGG_05246T0	no hit	alpha-L-rhamnosidase A (734 aa)	71	KDVVSRQTQGNVSHPNGLVKGDAPTVLTRTQ	0.00999053	69.352	_QTQGNVSHPN(de)GLVK_	494.591	0.77101	119450000	0	0	0	7816500	0	3908250	0	0	0	46691000	0	23345500	12934000	52004000	32469000	32469000
MGG_05299T0	PHO8	alkaline phosphatase (588 aa)	237	VVDLMFGGGRCHFLPNTTEGSCRADDVDITK	1.09616e-09	136.27	_CHFLPN(de)TTEGSCR_	791.337	-2.3203	888100000	76087000	65309000	70698000	107400000	76373000	91886500	104510000	39651000	72080500	53142000	121080000	87111000	137870000	53361000	95615500	95615500
MGG_05299T0	PHO8	alkaline phosphatase (588 aa)	299	GLFAPTDIPFEIDRRNQSDIYPSLSEMAKTA	0.000221824	85.42	_N(de)QSDIYPSLSEM(ox)AK_	801.366	4.8718	12748000	0	0	0	0	0	0	0	0	0	2959000	0	1479500	9789400	0	4894700	4894700
MGG_05299T0	PHO8	alkaline phosphatase (588 aa)	154	SAAGATAFSCGLKSYNGAISTLPDHSPCGTV	7.55974e-32	167.24	_SYN(de)GAISTLPDHSPCGTVLEAAK_	797.718	0.44549	141810000	0	0	0	21123000	29001000	25062000	0	16640000	8320000	7497500	16709000	12103250	29818000	11375000	20596500	20596500
MGG_05320T0	SEC63	translocation protein sec63 (705 aa)	144	SRRLHPDKVKPDPAKNETIESLNDKYVEISK	5.06295e-83	182.31	_VKPDPAKN(de)ETIESLNDK_	634.33	0.18999	240160000	0	0	0	113990000	97085000	105537500	0	0	0	0	0	0	29085000	0	14542500	14542500
MGG_05366T0	no hit	feruloyl esterase B (632 aa)	124	GGSFGEGPKDLAAGVNATRLPEVCAIIVSVK	6.40612e-24	146.11	_DLAAGVN(de)ATR_	495.759	2.7065	513160000	0	0	0	0	0	0	43453000	0	21726500	100340000	49925000	75132500	159450000	66645000	113047500	113047500
MGG_05366T0	no hit	feruloyl esterase B (632 aa)	583	DVNYDALLKLVTWVENGTAPDDIRAVAYGAD	1.07069e-31	180.97	_LVTWVEN(de)GTAPDDIR_	844.922	0.20035	1193200000	0	0	0	248840000	219910000	234375000	72326000	94093000	83209500	74131000	71435000	72783000	166090000	108000000	137045000	137045000
MGG_05366T0	no hit	feruloyl esterase B (632 aa)	428	NPGDFVSAYPRYWVYNDTNWKLPQYSDQVVV	6.08612e-12	150.08	_YWVYN(de)DTNWK_	696.311	0.075666	419750000	0	0	0	72472000	40985000	56728500	33723000	37528000	35625500	58214000	42422000	50318000	71224000	28582000	49903000	50318000
MGG_05539T0	ECM14	carboxypeptidase 2 (550 aa)	129	SSHEPKISSSLASQANATQSDKVRIWMQGGV	7.34347e-08	124.43	_ISSSLASQAN(de)ATQSDK_	805.891	1.3431	29229000	0	29229000	14614500	0	0	0	0	0	0	0	0	0	0	0	0	0
MGG_05539T0	ECM14	carboxypeptidase 2 (550 aa)	469	VEELRMGFTGRVEALNVTSAALAQTKYEGVA	2.63742e-11	135.45	_VEALN(de)VTSAALAQTK_	506.947	0.28502	206320000	53364000	37790000	45577000	85229000	29933000	57581000	0	0	0	0	0	0	0	0	0	0
MGG_05599T0	no hit	beta-glucosidase 1 (768 aa)	39	PYYGRSPPVYPSPVGNGTTSREWTNAYRRAA	0.00030037	87.932	_SPPVYPSPVGN(de)GTTSR_	809.902	-0.36703	4860600	0	4860600	2430300	0	0	0	0	0	0	0	0	0	0	0	0	0
MGG_05625T0	TDA4	transmembrane protein 56 (351 aa)	241	YRDIWRAMRTSEIPVNSTIICGDFDGTKVAI	1.77391e-14	142.58	_TSEIPVN(de)STIICGDFDGTK_	1028.99	-1.2477	55357000	0	55357000	27678500	0	0	0	0	0	0	0	0	0	0	0	0	0
MGG_05650T0	DPP1	PAP2 domain-containing protein (486 aa)	166	PDLENVAKYVVGGIANTTSNGQLVSHLICKN	2.53422e-06	75.533	_YVVGGIAN(de)TTSN(de)GQLVSHLICK_	1169.1	1.5663	0	0	0	0	0	0	0	0	0	0	0	0	0	0	0	0	0
MGG_05650T0	DPP1	PAP2 domain-containing protein (486 aa)	170	NVAKYVVGGIANTTSNGQLVSHLICKNPDSA	2.53422e-06	75.533	_YVVGGIAN(de)TTSN(de)GQLVSHLICK_	1169.1	1.5663	0	0	0	0	0	0	0	0	0	0	0	0	0	0	0	0	0
MGG_05663T0	PRC1	carboxypeptidase Y (553 aa)	216	AINDKIEIVHNPYAWNNNASVIFLDQPVNVG	5.57711e-71	111.23	_IEIVHNPYAWN(de)N(de)NASVIFLDQPVNVGYSYSGGSVSNTVAAGK_	1486.73	-4.6173	0	0	0	0	0	0	0	0	0	0	0	0	0	0	0	0	0
MGG_05663T0	PRC1	carboxypeptidase Y (553 aa)	217	INDKIEIVHNPYAWNNNASVIFLDQPVNVGY	6.4087e-238	164.11	_IEIVHNPYAWN(de)N(de)NASVIFLDQPVNVGYSYSGGSVSNTVAAGK_	1486.73	1.523	0	0	0	0	0	0	0	0	0	0	0	0	0	0	0	0	0
MGG_05663T0	PRC1	carboxypeptidase Y (553 aa)	218	NDKIEIVHNPYAWNNNASVIFLDQPVNVGYS	6.4087e-238	164.11	_IEIVHNPYAWNNN(de)ASVIFLDQPVNVGYSYSGGSVSNTVAAGK_	1114.55	-0.17111	178600000	0	0	0	94538000	84058000	89298000	0	0	0	0	0	0	0	0	0	0
MGG_05663T0	PRC1	carboxypeptidase Y (553 aa)	229	AWNNNASVIFLDQPVNVGYSYSGGSVSNTVA	1.14019e-15	69.477	_IEIVHNPYAWN(de)NNASVIFLDQPVN(de)VGYSYSGGSVSNTVAAGK_	1486.73	3.6483	0	0	0	0	0	0	0	0	0	0	0	0	0	0	0	0	0
MGG_05663T0	PRC1	carboxypeptidase Y (553 aa)	516	SAHDVKPYGKVKSSGNFTFMKIFEAGHMVPY	2.43806e-05	123.6	_SSGN(de)FTFMK_	511.231	-0.025227	7683000000	423610000	491080000	457345000	1707000000	1424900000	1565950000	347370000	425880000	386625000	557040000	539010000	548025000	651830000	449260000	550545000	550545000
MGG_05689T0	DCR2	hypothetical protein (442 aa)	374	VRILEMRLPQLATAGNDTETKLDPGLQVDTW	9.57882e-14	108.58	_LPQLATAGN(de)DTETK_	731.37	-0.13953	6591400	0	6591400	3295700	0	0	0	0	0	0	0	0	0	0	0	0	0
MGG_05785T0	SUC2	levanase (660 aa)	39	VPQPLTADWLLNKAGNNSLFTRWRPRSHFIA	2.66519e-41	130.66	_AGN(de)NSLFTR_	491.746	-0.016635	2208400000	357970000	1850500000	1104235000	0	0	0	0	0	0	0	0	0	0	0	0	0
MGG_05785T0	SUC2	levanase (660 aa)	307	FGYNFEVSGLFELKANGSDDGAFFVTTGAEG	6.33687e-71	141.47	_AN(de)GSDDGAFFVTTGAEGGN(de)TTR_	1075.97	-5.4558	0	0	0	0	0	0	0	0	0	0	0	0	0	0	0	0	0
MGG_05785T0	SUC2	levanase (660 aa)	324	SDDGAFFVTTGAEGGNTTRHVREQWAVWARG	6.33687e-71	141.47	_AN(de)GSDDGAFFVTTGAEGGN(de)TTR_	1075.97	-5.4558	0	0	0	0	0	0	0	0	0	0	0	0	0	0	0	0	0
MGG_05785T0	SUC2	levanase (660 aa)	346	EQWAVWARGNLSPRANGSIELKPSSGGAVDW	5.34832e-48	105.54	_AN(de)GSIELKPSSGGAVDWGLSYAQASFVDSR_	1024.83	-1.3131	0	0	0	0	0	0	0	0	0	0	0	0	0	0	0	0	0
MGG_05785T0	SUC2	levanase (660 aa)	651	DDSSSPLHWDSAEQTNNYTWWNGW_______	7.00693e-19	137.32	_AWTERPDDSSSPLHWDSAEQTN(de)NYTWWNGW_	1213.85	-0.19145	107540000	0	107540000	53770000	0	0	0	0	0	0	0	0	0	0	0	0	0
MGG_05785T0	SUC2	levanase (660 aa)	652	DSSSPLHWDSAEQTNNYTWWNGW________	5.7534e-119	226.09	_AWTERPDDSSSPLHWDSAEQTNN(de)YTWWNGW_	1213.85	0.11419	287560000	134830000	107540000	121185000	45189000	0	22594500	0	0	0	0	0	0	0	0	0	0
MGG_05785T0	SUC2	levanase (660 aa)	657	LHWDSAEQTNNYTWWNGW_____________	5.7534e-119	145.87	_AWTERPDDSSSPLHWDSAEQTNN(de)YTWWN(de)GW_	1214.85	-5.1188	0	0	0	0	0	0	0	0	0	0	0	0	0	0	0	0	0
MGG_05785T0	SUC2	levanase (660 aa)	199	WQEQGIAIPGPPEGWNVTGFRDPSFFPNPDL	1.66613e-169	174.53	_DAGLTWQEQGIAIPGPPEGWN(de)VTGFR_	1400.18	3.7372	2696600000	808200000	1047800000	928000000	106330000	75924000	91127000	55714000	158510000	107112000	0	175520000	87760000	83160000	185400000	134280000	134280000
MGG_05785T0	SUC2	levanase (660 aa)	542	GVRRDHSSSLVGIFSNYTHEGHFAPYKTAGG	0	333.36	_RDHSSSLVGIFSN(de)YTHEGHFAPYK_	688.83	0.28845	6889500000	1329500000	2725600000	2027550000	581680000	257490000	419585000	195560000	197930000	196745000	206130000	378570000	292350000	159790000	442530000	301160000	301160000
MGG_05785T0	SUC2	levanase (660 aa)	111	VSKDLFHWTDVGGWENDTAVSLAASHYKTSP	8.96568e-58	202.43	_DLFHWTDVGGWEN(de)DTAVSLAASHYK_	706.329	0.25262	310060000	246250000	0	123125000	63807000	0	31903500	0	0	0	0	0	0	0	0	0	0
MGG_05785T0	SUC2	levanase (660 aa)	167	TGIHRLPTNWKIHYQNGTEVQALFTSKDAGL	3.2218e-261	200.94	_IHYQN(de)GTEVQALFTSK_	613.644	-0.00045985	650420000	236460000	206360000	221410000	154040000	48605000	101322500	0	0	0	0	751600	375800	4197700	0	2098850	2098850
MGG_05785T0	SUC2	levanase (660 aa)	264	GYIGPRMPLYTAPASNLTDWKFLGALWEPAA	5.96268e-94	214.45	_MPLYTAPASN(de)LTDWK_	855.918	-0.66963	22041000000	6467000000	5560700000	6013850000	2021800000	2018200000	2020000000	505100000	695900000	600500000	720010000	603090000	661550000	1498100000	1075100000	1286600000	1286600000
MGG_05785T0	SUC2	levanase (660 aa)	219	RDPSFFPNPDLDAMRNVSEPHYYAVLGSGLK	1.13285e-46	205.06	_N(de)VSEPHYYAVLGSGLK_	868.941	1.0265	801470000	170790000	226470000	198630000	103620000	33343000	68481500	15724000	35564000	25644000	43369000	30706000	37037500	70490000	54593000	62541500	62541500
MGG_05788T0	no hit	Poly(3-hydroxybutyrate) depolymerase (322 aa)	256	VREWAFRDGLKGTQDNSTIQGSQNGVKSAWK	5.32607e-09	106.6	_GTQDN(de)STIQGSQNGVK_	818.887	0.40135	0	0	0	0	0	0	0	0	0	0	0	0	0	0	0	0	0
MGG_05809T0	no hit	alpha-N-arabinofuranosidase A (647 aa)	257	GNNLQGHWEGSRWRWNETLGDLENRPGRTGA	4.02061e-129	287.14	_WN(de)ETLGDLENRPGR_	553.937	0.29968	202010000	32404000	19854000	26129000	72657000	77100000	74878500	0	0	0	0	0	0	0	0	0	0
MGG_05855T0	no hit	hypothetical protein (628 aa)	128	QNPSSDRAVIAVIRLNATSHTDYRGPVFFNP	4.59694e-12	152.54	_LN(de)ATSHTDYR_	590.778	0.51818	48998000	0	48998000	24499000	0	0	0	0	0	0	0	0	0	0	0	0	0
MGG_05862T0	no hit	tyrosinase (386 aa)	61	NRFKLKSPSELLAQFNSTSRVPAPAADKADA	1.06574e-11	143.25	_SPSELLAQFN(de)STSR_	770.38	-0.40764	77100000	0	0	0	0	77100000	38550000	0	0	0	0	0	0	0	0	0	0
MGG_05864T0	no hit	exo-beta-D-glucosaminidase (957 aa)	317	ENQRATIDVQGLVTCNSSTSNKYEGQQSLDI	0.000544873	74.786	_ATIDVQGLVTCN(de)SSTSNK_	949.457	0.24429	24467000	0	0	0	0	0	0	6897700	13127000	10012350	0	0	0	4441800	0	2220900	10012350
MGG_05864T0	no hit	exo-beta-D-glucosaminidase (957 aa)	822	IKDVVLVRLTLADDKNTTLSRNVYWLANGTD	2.83523e-145	205.96	_LTLADDKN(de)TTLSR_	725.885	0.16797	1117700000	0	0	0	308760000	237040000	272900000	101460000	13094000	57277000	136300000	104050000	120175000	191650000	16908000	104279000	120175000
MGG_05864T0	no hit	exo-beta-D-glucosaminidase (957 aa)	291	RVVTGMASPSGQGGGNVTLKAVVTNLENQRA	1.01945e-13	130.56	_VVTGM(ox)ASPSGQGGGN(de)VTLK_	889.946	-0.11176	289910000	0	0	0	60316000	41890000	51103000	19591000	28450000	24020500	37219000	24476000	30847500	39945000	30475000	35210000	35210000
MGG_05865T0	no hit	glyoxal oxidase (1166 aa)	746	GDGFDGIRYLTRPLDNSSMDGQGWDEPGNKL	2.54561e-46	177.09	_YLTRPLDN(de)SSM(ox)DGQGWDEPGNK_	833.704	0.63821	404030000	0	0	0	0	0	0	124850000	135610000	130230000	24962000	30759000	27860500	38488000	39845000	39166500	130230000
MGG_05865T0	no hit	glyoxal oxidase (1166 aa)	792	RVFVASGSLNGLAPENASNNNPTYEMLDRNG	2.53556e-107	143.9	_VFVASGSLNGLAPEN(de)ASNNNPTYEMLDR_	995.138	-2.8437	0	0	0	0	0	0	0	0	0	0	0	0	0	0	0	0	0
MGG_05865T0	no hit	glyoxal oxidase (1166 aa)	795	VASGSLNGLAPENASNNNPTYEMLDRNGVSS	0.0309274	54.259	_VFVASGSLNGLAPEN(de)ASN(de)NNPTYEMLDR_	996.134	1.5107	0	0	0	0	0	0	0	0	0	0	0	0	0	0	0	0	0
MGG_05865T0	no hit	glyoxal oxidase (1166 aa)	796	ASGSLNGLAPENASNNNPTYEMLDRNGVSSG	0.0309274	54.259	_VFVASGSLNGLAPEN(de)ASN(de)NNPTYEMLDR_	996.134	1.5107	0	0	0	0	0	0	0	0	0	0	0	0	0	0	0	0	0
MGG_05879T0	no hit	hypothetical protein (244 aa)	171	ASTLLPRREQDAGLQNCTTTFNEVVRDLVQT	3.82717e-90	149.34	_EQDAGLQN(de)CTTTFNEVVR_	1042.98	-5.3725	33651000	0	0	0	16815000	16836000	16825500	0	0	0	0	0	0	0	0	0	0
MGG_05984T0	no hit	levo-lactonase (463 aa)	194	AIIQKISLSEADLVSNLTNAVGKVKISKVDS	1.19087e-10	128.11	_ISLSEADLVSN(de)LTNAVGK_	917.488	1.5719	183980000	0	0	0	30230000	0	15115000	0	0	0	27893000	23719000	25806000	31929000	70212000	51070500	51070500
MGG_05989T0	STE13	seprase (779 aa)	38	QPRQPLGNGDKLLTFNDTVLSPKFGSSSRSV	9.79334e-36	144.57	_LLTFN(de)DTVLSPK_	675.874	-0.13012	1659300000	88874000	336840000	212857000	281050000	235330000	258190000	44423000	59613000	52018000	93893000	151690000	122791500	122760000	83008000	102884000	122791500
MGG_05989T0	STE13	seprase (779 aa)	171	NAIAFVRGNNLFLNKNGTISQITTDGGPDKF	0.0258276	60.918	_N(de)GTISQITTDGGPDK_	753.862	1.0455	0	0	0	0	0	0	0	0	0	0	0	0	0	0	0	0	0
MGG_05989T0	STE13	seprase (779 aa)	665	YDTMYTERYMKTAQGNQAGYNTTAVRNSAGF	0.000965234	81.311	_TAQGN(de)QAGYN(de)TTAVR_	779.367	3.3352	0	0	0	0	0	0	0	0	0	0	0	0	0	0	0	0	0
MGG_05989T0	STE13	seprase (779 aa)	670	TERYMKTAQGNQAGYNTTAVRNSAGFKNIAG	2.30504e-41	197.14	_TAQGN(de)QAGYN(de)TTAVR_	779.367	3.3352	1024300000	78988000	106380000	92684000	465320000	373570000	419445000	0	0	0	0	0	0	0	0	0	0
MGG_06156T0	no hit	hypothetical protein (882 aa)	245	LITVDLTQDADKRWNNITLPDDIKGRANPEL	0.00333403	80.245	_WNN(de)ITLPDDIK_	666.34	0.59	0	0	0	0	0	0	0	0	0	0	0	0	0	0	0	0	0
MGG_06167T0	PHO11	phytase (522 aa)	249	MGGITERLNNGLEGANLTTKQAVQIMELCPF	3.84879e-15	159.08	_LNNGLEGAN(de)LTTK_	674.354	1.4726	209070000	30176000	36356000	33266000	39881000	32135000	36008000	7709500	0	3854750	0	11908000	5954000	25312000	9952100	17632050	17632050
MGG_06183T0	SCS2	hypothetical protein (286 aa)	142	ATEGVATPAKRDTADNAVDATPDVPPPSYSS	0.00575834	46.773	_DTADN(de)AVDATPDVPPPSYSSPEQTSAAAQPASSPSVDANK_	1320.27	1.8174	0	0	0	0	0	0	0	0	0	0	0	0	0	0	0	0	0
MGG_06189T0	ECM33	hypothetical protein (391 aa)	235	SIYFDFNFIKDASFPNLTAVGKDFSFVGNSA	5.68117e-06	117.79	_DASFPN(de)LTAVGK_	611.814	-0.98523	23356000000	3531400000	3520500000	3525950000	3157800000	2441900000	2799850000	1702800000	1928500000	1815650000	1546800000	1465300000	1506050000	975180000	1268400000	1121790000	1815650000
MGG_06189T0	ECM33	hypothetical protein (391 aa)	344	AGSNGQIQGKVICESNNSKANDDITAGSGGS	3.03114e-101	185.58	_VICESN(de)NSK_	1053.48	0.16151	7738000000	943060000	1074300000	1008680000	341600000	349940000	345770000	1018400000	1018600000	1018500000	711860000	604740000	658300000	879220000	0	439610000	1018500000
MGG_06189T0	ECM33	hypothetical protein (391 aa)	218	IANASSFTAPQLSKVNNSIYFDFNFIKDASF	1.65073e-09	131.79	_VN(de)NSIYFDFNFIK_	812.401	1.0373	2556300000	830560000	438310000	634435000	0	0	0	288980000	250000000	269490000	224910000	237060000	230985000	0	0	0	269490000
MGG_06189T0	ECM33	hypothetical protein (391 aa)	205	FEFPALKWVAEMAIANASSFTAPQLSKVNNS	0	223.44	_WVAEMAIAN(de)ASSFTAPQLSK_	1063.03	-3.632	4640200000	1206000000	1015900000	1110950000	429370000	335570000	382470000	191090000	293400000	242245000	294360000	440010000	367185000	192070000	182350000	187210000	367185000
MGG_06380T0	YTA7	ATPase family AAA domain-containing protein 2 (1707 aa)	866	LDTSSYIQPYRTQISNLAAETCLRALDAGGY	0.0299939	64.534	_TQISN(de)LAAETCLR_	740.372	-5.5537	0	0	0	0	0	0	0	0	0	0	0	0	0	0	0	0	0
MGG_06418T0	PTM1	hypothetical protein (546 aa)	98	LFQSSPDTPKKLAICNPENVSAGNCNETHLG	9.53578e-13	76.237	_LAICN(de)PENVSAGNCN(de)ETHLGEYIVSANVNK_	1098.51	-0.91913	0	0	0	0	0	0	0	0	0	0	0	0	0	0	0	0	0
MGG_06418T0	PTM1	hypothetical protein (546 aa)	108	KLAICNPENVSAGNCNETHLGEYIVSANVNK	8.99531e-84	127.66	_LAICNPENVSAGNCN(de)ETHLGEYIVSANVNK_	1097.51	0.39764	226560000	0	38171000	19085500	55966000	90739000	73352500	0	0	0	0	0	0	0	0	0	0
MGG_06489T0	ADH6	NADP-dependent alcohol dehydrogenase 6 (361 aa)	303	AFAPNAAKLTGSHLGNHQEMDAMLKLAAEKN	0.0184626	53.995	_LTGSHLGN(de)HQEM(ox)DAM(ox)LK_	639.629	-0.79756	4911600000	571640000	612180000	591910000	685880000	521810000	603845000	264140000	418760000	341450000	279290000	361140000	320215000	432510000	372000000	402255000	402255000
MGG_06587T0	YDR415C	leucyl aminopeptidase (390 aa)	358	FETPFGNHNPYIHTINDTTDKLSYDHMIQHG	1.2285e-105	208.37	_AGYPSTFVFETPFGNHNPYIHTIN(de)DTTDK_	1096.18	-0.54134	502310000	203420000	263700000	233560000	35193000	0	17596500	0	0	0	0	0	0	0	0	0	0
MGG_06631T0	no hit	hypothetical protein (429 aa)	158	AADGTPELLGKPIATNSTGATLGPNKARQEA	6.46234e-175	207.31	_PIATN(de)STGATLGPNK_	722.88	0.98947	1318900000	0	0	0	379910000	371850000	375880000	53405000	66080000	59742500	44841000	40235000	42538000	168830000	93975000	131402500	131402500
MGG_06631T0	no hit	hypothetical protein (429 aa)	253	LLVCEMLNTVIVNKLNYTGNAGNKDKEGVPT	7.29095e-08	140.45	_LN(de)YTGNAGNK_	527.756	-0.60744	1508700000	0	0	0	509110000	277700000	393405000	86816000	113340000	100078000	62945000	68652000	65798500	29824000	134570000	82197000	100078000
MGG_06631T0	no hit	hypothetical protein (429 aa)	110	TVDTKTNDIKFVKSVNGSAGVVHLEFNKDKT	3.27251e-80	244.05	_SVN(de)GSAGVVHLEFNK_	520.935	0.90169	621410000	0	0	0	226790000	141630000	184210000	20151000	35914000	28032500	17762000	24663000	21212500	50674000	31706000	41190000	41190000
MGG_06643T0	no hit	hypothetical protein (780 aa)	367	PQLGIDKVLKALAPSNYTIDRMITAYPEFLG	6.35221e-08	154.56	_ALAPSN(de)YTIDR_	612.311	2.2997	3227900000	2248100000	70135000	1159117500	102460000	39089000	70774500	197840000	0	98920000	0	0	0	10594000	5026100	7810050	98920000
MGG_06643T0	no hit	hypothetical protein (780 aa)	199	ADIDRENFNQLQRAYNSCMAVDELKKVGIEP	3.77102e-29	188.48	_AYN(de)SCMAVDELKK_	766.354	-0.59902	4784800000	724080000	849470000	786775000	892410000	795710000	844060000	161520000	133640000	147580000	165350000	219730000	192540000	390040000	188840000	289440000	289440000
MGG_06643T0	no hit	hypothetical protein (780 aa)	541	LKDYYASLSLGSSHFNNTLEFQRFEVRESWA	1.71365e-16	92.492	_DYYASLSLGSSHFN(de)NTLEFQR_	1226.57	1.0539	0	0	0	0	0	0	0	0	0	0	0	0	0	0	0	0	0
MGG_06643T0	no hit	hypothetical protein (780 aa)	542	KDYYASLSLGSSHFNNTLEFQRFEVRESWAQ	0.00216026	66.325	_DYYASLSLGSSHFNN(de)TLEFQR_	818.048	-1.2024	13881000	0	7344000	3672000	0	0	0	0	0	0	0	6537300	3268650	0	0	0	3268650
MGG_06643T0	no hit	hypothetical protein (780 aa)	519	VKNIVQKIGYPEQSPNITNPQALKDYYASLS	3.53602e-45	190.82	_IGYPEQSPN(de)ITNPQALK_	624.991	-0.79183	10398000000	1333300000	1723800000	1528550000	1096900000	1421800000	1259350000	539060000	670610000	604835000	503430000	480650000	492040000	724120000	553140000	638630000	638630000
MGG_06643T0	no hit	hypothetical protein (780 aa)	383	YTIDRMITAYPEFLGNVSQILSSTKAETVKG	1.93619e-177	183.22	_MITAYPEFLGN(de)VSQILSSTK_	1101.57	1.3158	2946900000	720700000	534080000	627390000	159390000	243810000	201600000	61371000	89919000	75645000	260330000	186520000	223425000	0	310520000	155260000	223425000
MGG_06643T0	no hit	hypothetical protein (780 aa)	303	AYQDAMQQVLKSVLPNATTEAKGLAESIVKL	6.1239e-16	119.27	_SVLPN(de)ATTEAK_	567.3	0.64372	911620000	0	745170000	372585000	59229000	16425000	37827000	0	31742000	15871000	0	17486000	8743000	41571000	0	20785500	20785500
MGG_06653T0	no hit	hypothetical protein (236 aa)	30	TGVDAQQVHAVRVGQNGTIFSPNKITARTGD	0.000290796	103.44	_VGQN(de)GTIFSPNK_	632.825	0.5725	29361000	0	0	0	17005000	12356000	14680500	0	0	0	0	0	0	0	0	0	0
MGG_06662T0	no hit	FAD binding domain-containing protein (505 aa)	87	AEEASQAIRALSIDGNNETFAIKSGGLSAND	0.00983894	73.386	_ALSIDGN(de)NETFAIK_	748.38	-1.846	35287000	10547000	9278500	9912750	0	0	0	0	0	0	2806800	0	1403400	0	10016000	5008000	5008000
MGG_06662T0	no hit	FAD binding domain-containing protein (505 aa)	88	EEASQAIRALSIDGNNETFAIKSGGLSANDG	0.00983894	73.386	_ALSIDGN(de)NETFAIK_	748.38	-2.2344	35287000	10547000	9278500	9912750	0	0	0	0	0	0	2806800	0	1403400	0	10016000	5008000	5008000
MGG_06714T0	no hit	hypothetical protein (275 aa)	117	NKTCWGRCAMPEAAWNASTPKIAALPNSPHL	1.23416e-12	132.97	_CAM(ox)PEAAWN(de)ASTPK_	776.836	1.4417	1758700000	192740000	292570000	242655000	259140000	203390000	231265000	104490000	90478000	97484000	104450000	103170000	103810000	128910000	89389000	109149500	109149500
MGG_06722T0	Gel2	1,3-beta-glucanosyltransferase gel2 (486 aa)	366	APPKCDTGLIKEKGFNNNFTLPVPPPGVPEM	3.34634e-13	128.58	_GFN(de)NNFTLPVPPPGVPEMLQDGIKPAPVGK_	1045.21	0.3504	0	0	0	0	0	0	0	0	0	0	0	0	0	0	0	0	0
MGG_06722T0	Gel2	1,3-beta-glucanosyltransferase gel2 (486 aa)	367	PPKCDTGLIKEKGFNNNFTLPVPPPGVPEML	1.05157e-09	93.236	_GFNN(de)NFTLPVPPPGVPEMLQDGIKPAPVGK_	1045.21	1.0948	0	0	0	0	0	0	0	0	0	0	0	0	0	0	0	0	0
MGG_06722T0	Gel2	1,3-beta-glucanosyltransferase gel2 (486 aa)	368	PKCDTGLIKEKGFNNNFTLPVPPPGVPEMLQ	1.05157e-09	85.712	_GFNN(de)NFTLPVPPPGVPEMLQDGIKPAPVGK_	1045.21	0.62405	0	0	0	0	0	0	0	0	0	0	0	0	0	0	0	0	0
MGG_06786T0	MPD1	disulfide-isomerase A6 precurso (472 aa)	48	LEITGKNYQDLVANSNKTTILEFFAPWCGHC	8.91142e-37	204.17	_NYQDLVANSN(de)K_	634.804	0.087231	1718300000	299350000	324500000	311925000	318950000	264930000	291940000	46014000	73244000	59629000	67688000	68142000	67915000	83782000	36392000	60087000	67915000
MGG_06913T0	SES1	seryl-tRNA synthetase (498 aa)	111	AEKQKILDKKLTTIGNIVHDSVPVSDNEDNN	0.0228701	50.827	_LTTIGN(de)IVHDSVPVSDNEDNNEIIR_	923.126	4.4801	0	0	0	0	0	0	0	0	0	0	0	0	0	0	0	0	0
MGG_06924T0	NAP1	nucleosome assembly protein (405 aa)	132	FAKFTPLYQKRSAIVNGSNEPTESEIEAGEE	8.77047e-10	68.516	_SAIVN(de)GSNEPTESEIEAGEESDEVDEEGEKK_	1104.15	2.739	0	0	0	0	0	0	0	0	0	0	0	0	0	0	0	0	0
MGG_07087T0	SYF1	pre-mRNA-splicing factor SYF1 (833 aa)	260	LEISKRIDVKATLYMNWLEFAVPYSFLDLRG	0.00441053	60.034	_ATLYMN(de)WLEFAVPYSFLDLR_	818.076	0.42882	20130000000	1836400000	119670000	978035000	1452700000	3427900000	2440300000	1653000000	425630000	1039315000	2177900000	2374100000	2276000000	1735800000	2484600000	2110200000	2276000000
MGG_07101T0	DCW1	mannan endo-1,6-alpha-mannosidase DCW1 (429 aa)	188	GAFFQLSARLARATGNQTYMDWANKIFDWST	2.30465e-14	153.81	_ATGN(de)QTYMDWANK_	751.827	0.54279	216070000	0	23869000	11934500	33159000	36026000	34592500	9869300	17911000	13890150	13019000	11424000	12221500	13936000	14581000	14258500	14258500
MGG_07146T0	no hit	glycosyl hydrolase (915 aa)	639	TPYLYNFVGRQDMTVNTTRYLGKTYYGVRPN	0.0288411	68.626	_QDMTVN(de)TTR_	534.747	-0.54381	243730000	32298000	0	16149000	0	0	0	0	0	0	63198000	69104000	66151000	61703000	0	30851500	66151000
MGG_07146T0	no hit	glycosyl hydrolase (915 aa)	231	GAFNSSATFKTFVGTNATANTLSKFSNDNKV	0.00295074	83.729	_TFVGTN(de)ATANTLSK_	714.367	-0.22095	47195000	0	0	0	0	3728400	1864200	8555500	13252000	10903750	4696500	0	2348250	6576000	3286600	4931300	10903750
MGG_07190T0	PMT2	dolichyl-phosphate-mannose-protein mannosyltransferase 2 (744 aa)	444	AAPMTKSDKEVSCYGNLTVGDDKDHWKVEVV	1.20525e-36	188.41	_EVSCYGN(de)LTVGDDKDHWK_	709.318	0.31643	1661600000	63878000	51747000	57812500	460090000	350470000	405280000	36924000	132010000	84467000	99157000	111680000	105418500	100390000	84979000	92684500	105418500
MGG_07287T0	PLB3	lysophospholipase Plb3 (675 aa)	369	TSSSLFNAILLRIEQNNTGSQNPAVPETVAK	0.0141349	53.779	_IEQN(de)NTGSQNPAVPETVAK_	1000.49	-4.4832	0	0	0	0	0	0	0	0	0	0	0	0	0	0	0	0	0
MGG_07287T0	PLB3	lysophospholipase Plb3 (675 aa)	370	SSSLFNAILLRIEQNNTGSQNPAVPETVAKL	0.0141349	53.779	_IEQN(de)NTGSQNPAVPETVAK_	1000.49	-4.4832	0	0	0	0	0	0	0	0	0	0	0	0	0	0	0	0	0
MGG_07324T0	SPC3	hypothetical protein (234 aa)	107	AEWDERGSSRSSDSSNVTAANQAVIWDSIIT	2.1607e-05	68.807	_SSDSSN(de)VTAANQAVIWDSIITSPSSDHLANLGPHTLK_	1279.63	-1.7897	631400000	0	0	0	0	115510000	57755000	128960000	130540000	129750000	0	74088000	37044000	93819000	88480000	91149500	129750000
MGG_07367T0	no hit	hypothetical protein (277 aa)	107	VHCDYGRIATDAVMANATRWRSIGGGAGLDG	0.0146529	69.602	_IATDAVM(ox)AN(de)ATR_	626.808	-1.3506	64336000	0	0	0	29922000	34414000	32168000	0	0	0	0	0	0	0	0	0	0
MGG_07411T0	no hit	hypothetical protein (103 aa)	80	NIGPPNNQRGCCQSINYTNPNTGYRLSLCTD	0.00476677	68.481	_GCCQSIN(de)YTNPNTGYR_	954.398	-0.57796	52921000	0	0	0	29710000	23211000	26460500	0	0	0	0	0	0	0	0	0	0
MGG_07419T0	no hit	hypothetical protein (407 aa)	371	KGLYAHQTWWNEPPSNLTSPDEIIDLGYSGG	0.00141544	64.726	_GLYAHQTWWNEPPSN(de)LTSPDEIIDLGYSGGK_	1150.21	0.055384	333140000	148510000	184630000	166570000	0	0	0	0	0	0	0	0	0	0	0	0	0
MGG_07419T0	no hit	hypothetical protein (407 aa)	229	PPGVGGGEVKTGPFLNRTILLGPVGAIEGVP	5.05013e-16	159.14	_TGPFLN(de)R_	807.425	0.15108	288040000	0	288040000	144020000	0	0	0	0	0	0	0	0	0	0	0	0	0
MGG_07470T0	no hit	hypothetical protein (610 aa)	227	PLRHSKQRTYVWQTSNNHSGEFTSAPKPGQS	3.17268e-15	144.66	_TYVWQTSN(de)NHSGEFTSAPK_	719.664	0.26967	1117200000	100110000	128330000	114220000	152120000	480600000	316360000	0	138260000	69130000	11598000	6730000	9164000	0	99418000	49709000	69130000
MGG_07470T0	no hit	hypothetical protein (610 aa)	228	LRHSKQRTYVWQTSNNHSGEFTSAPKPGQSP	3.00159e-27	165.71	_TYVWQTSNN(de)HSGEFTSAPK_	719.664	0.045617	2126700000	9754000	17113000	13433500	655570000	88113000	371841500	119060000	154030000	136545000	154200000	164360000	159280000	129090000	206140000	167615000	167615000
MGG_07470T0	no hit	hypothetical protein (610 aa)	201	EMSTWQSVGGVRWTLNETDYTAVLTAPLRHS	5.99604e-46	202.79	_WTLN(de)ETDYTAVLTAPLR_	984.004	1.2694	1082000000	60449000	57173000	58811000	224770000	161660000	193215000	67270000	73795000	70532500	64059000	75567000	69813000	56811000	58210000	57510500	70532500
MGG_07502T0	SCJ1	chaperone dnaJ 2 (417 aa)	311	EVISLREAWMGDWKRNITHLDGHVVEIGRKR	6.60833e-08	115.56	_N(de)ITHLDGHVVEIGR_	521.611	-0.09262	172090000	0	48023000	24011500	0	28669000	14334500	7664500	27280000	17472250	8124700	24070000	16097350	28256000	0	14128000	17472250
MGG_07577T0	no hit	hypothetical protein (607 aa)	80	TKCENGFAAAIPGDFNSTFRCNNIDLYHFLS	4.97429e-107	157.98	_CENGFAAAIPGDFN(de)STFR_	988.938	-1.1828	0	0	0	0	0	0	0	0	0	0	0	0	0	0	0	0	0
MGG_07624T0	TMN3	hypothetical protein (185 aa)	125	VFEVQGRIEHNYVKGNCSQNYYKTQYTVLKT	0.0171523	75.378	_GN(de)CSQNYYK_	568.732	1.0194	3053600	0	3053600	1526800	0	0	0	0	0	0	0	0	0	0	0	0	0
MGG_07666T0	MNS1	endoplasmic reticulum mannosyl-oligosaccharide 1,2-alpha-mannosidase (653 aa)	109	EQRKVRLARLEQVRSNFTHAWSGYKKFAWLH	0.00551288	75.89	_SN(de)FTHAWSGYK_	650.796	-1.1647	0	0	0	0	0	0	0	0	0	0	0	0	0	0	0	0	0
MGG_07704T0	ECM14	carboxypeptidase A (444 aa)	111	KTYEGRSVYGGKVGGNGTCDDAYRVYLNGAI	3.46119e-74	164.04	_VGGN(de)GTCDDAYR_	644.261	-2.2368	299860000	0	37393000	18696500	0	0	0	24350000	27200000	25775000	39609000	26773000	33191000	78011000	31158000	54584500	54584500
MGG_07729T0	MNN2	hypothetical protein (523 aa)	394	FWDVHTVLGFLGRWLNGSFEGVGMKQADPIK	0.00212648	87.001	_WLN(de)GSFEGVGMK_	664.315	-4.671	0	0	0	0	0	0	0	0	0	0	0	0	0	0	0	0	0
MGG_07745T0	DAP2	dipeptidyl aminopeptidase B (939 aa)	824	TPQQNEDGYTKSAVHNVSALASNKRFLLMHG	0	247.11	_SAVHN(de)VSALASNK_	650.841	-0.33301	1543100000	0	138660000	69330000	37542000	0	18771000	236670000	18214000	127442000	143810000	271870000	207840000	476230000	0	238115000	238115000
MGG_07771T0	FET5	diphenol oxidase (695 aa)	519	FRFVDDGKGVQRTSINETIFTRLDNEATIWQ	0.0193476	79.659	_TSIN(de)ETIFTR_	592.806	0.7813	38658000	0	24440000	12220000	5667200	0	2833600	2326900	3457300	2892100	0	2766400	1383200	0	0	0	2892100
MGG_07791T0	no hit	surface protein 1 (135 aa)	51	TCNAADTVCKVEFGLNGTGCSYEVKAASLAS	7.96265e-94	179.56	_VEFGLN(de)GTGCSYEVK_	831.882	0.83053	1221700000	566920000	580350000	573635000	0	17325000	8662500	0	14872000	7436000	13616000	14920000	14268000	0	2376300	1188150	14268000
MGG_07833T0	FRE6	ferric reductase (699 aa)	19	QKSSALSARHIQDFTNATNVVSYWGYADRIV	9.27753e-09	77.668	_HIQDFTN(de)ATNVVSYWGYADR_	787.366	0.57619	29521000	29521000	0	14760500	0	0	0	0	0	0	0	0	0	0	0	0	0
MGG_07842T0	no hit	hypothetical protein (573 aa)	68	ELPEEVVRGGVDTPVNTTTTLQPCKAPDVDT	3.71208e-18	155.92	_GGVDTPVN(de)TTTTLQPCK_	896.438	-0.047116	191030000	85110000	105920000	95515000	0	0	0	0	0	0	0	0	0	0	0	0	0
MGG_07842T0	no hit	hypothetical protein (573 aa)	409	GTSATGWDPKYTAAANISQKAEVGADVYASV	1.82397e-07	133.44	_YTAAAN(de)ISQK_	535.274	0.9439	141450000	95044000	46411000	70727500	0	0	0	0	0	0	0	0	0	0	0	0	0
MGG_07847T0	no hit	hypothetical protein (206 aa)	30	AVPPIFLSPPSPKAPNHTISDWNQRHCNDDS	9.74201e-35	134.75	_APN(de)HTISDWNQR_	481.228	-2.6866	0	0	0	0	0	0	0	0	0	0	0	0	0	0	0	0	0
MGG_07847T0	no hit	hypothetical protein (206 aa)	78	PGEGDDVRVREYDEWNTSSLRFRLEDGERYL	2.2319e-18	162.26	_EYDEWN(de)TSSLR_	701.804	0.13449	206020000	0	0	0	45503000	38772000	42137500	0	0	0	2567400	4815200	3691300	91852000	22507000	57179500	57179500
MGG_07868T0	no hit	glycosyl hydrolase family 10 (363 aa)	341;115	FSKHPAYDGVVEALTNGTKCEKSKRKRSRIE	7.94944e-08	123.97	_HPAYDGVVEALTN(de)GTK_	837.915	-0.33453	91577000	46090000	45487000	45788500	0	0	0	0	0	0	0	0	0	0	0	0	0
MGG_07868T0	no hit	glycosyl hydrolase family 10 (363 aa)	270;44	EVAITELDVRLQLPANATNLEQQKQVYKNAV	8.85983e-17	156.08	_LQLPAN(de)ATNLEQQK_	785.92	0.70124	275100000	91099000	109820000	100459500	0	74179000	37089500	0	0	0	0	0	0	0	0	0	0
MGG_07871T0	STE13	hypothetical protein (242 aa)	57	LNTASNHGFLPRDGFNVSHQQIFDGFKEALN	4.68883e-05	85.619	_DGFN(de)VSHQQIFDGFK_	581.274	-0.47579	0	0	0	0	0	0	0	0	0	0	0	0	0	0	0	0	0
MGG_07877T0	STE13	dipeptidyl-peptidase V (719 aa)	153	SSGDINFLLTAKAYPNGTVYNEQLATKARSS	7.30287e-17	150.59	_AYPN(de)GTVYNEQLATK_	836.409	0.15019	458290000	175920000	198690000	187305000	0	24352000	12176000	6243400	7263400	6753400	5822100	10061000	7941550	11702000	10416000	11059000	11059000
MGG_07877T0	STE13	dipeptidyl-peptidase V (719 aa)	528	VVVAPNPTASTGFGQNLTDAVSGRWRTVYWD	3.76365e-217	171.79	_VWADQGYVVVAPNPTASTGFGQN(de)LTDAVSGR_	1060.85	-0.67207	80294000	0	80294000	40147000	0	0	0	0	0	0	0	0	0	0	0	0	0
MGG_07999T0	no hit	hypothetical protein (764 aa)	68	PASSFKPVSLRFVPSNSTLNSNLKKDNYGVL	7.22551e-05	90.926	_FVPSN(de)STLNSNLK_	712.369	0.25862	167510000	0	15536000	7768000	50879000	53239000	52059000	16088000	8079800	12083900	7186900	7363400	7275150	9138700	0	4569350	12083900
MGG_08047T0	no hit	glycerophosphoryl diester phosphodiesterase (425 aa)	180	AEYKTLCAKMDGSNPNATTTAQYLKGTPTWR	2.45798e-23	119.31	_MDGSNPN(de)ATTTAQYLK_	857.896	-0.010249	157830000	11473000	16114000	13793500	69931000	45977000	57954000	0	2043100	1021550	3221600	2174200	2697900	5223400	1672600	3448000	3448000
MGG_08047T0	no hit	glycerophosphoryl diester phosphodiesterase (425 aa)	306	DESADAPGAFPGAVANLTRYAADGVPIIAPP	0.0313314	50.536	_QAVLLDESADAPGAFPGAVAN(de)LTR_	796.076	0.41023	6686300	0	6686300	3343150	0	0	0	0	0	0	0	0	0	0	0	0	0
MGG_08080T0	no hit	hypothetical protein (286 aa)	222	DTPLVKPRVAGKFSDNSTGHHDGLFHRYQFF	2.47644e-29	158.81	_FSDN(de)STGHHDGLFHR_	577.257	-1.2307	851310000	139630000	69031000	104330500	156000000	0	78000000	17994000	0	8997000	161600000	137070000	149335000	116490000	0	58245000	149335000
MGG_08267T0	no hit	hypothetical protein (541 aa)	115	VITIDLVNFQQFRMDNETWKATMGAGHQLGD	5.41862e-05	127.12	_MDN(de)ETWK_	463.694	-1.5229	109360000	40827000	5248600	23037800	32980000	30302000	31641000	0	0	0	0	0	0	0	0	0	0
MGG_08274T0	no hit	glycosyl hydrolase (788 aa)	487	DNWGNLFDEQAGSILNRSNSLVDTGFKGWLQ	1.52899e-36	184.01	_ADNWGNLFDEQAGSILN(de)R_	1011.97	-3.6753	225100000	0	0	0	86610000	52727000	69668500	0	0	0	7398600	0	3699300	62870000	15494000	39182000	39182000
MGG_08274T0	no hit	glycosyl hydrolase (788 aa)	661	GQDVYLITPPFFREVNLTNAVSGKTATVRSV	3.89187e-08	138.76	_EVN(de)LTNAVSGK_	567.798	0.14606	346840000	0	0	0	0	0	0	28126000	32434000	30280000	37538000	39153000	38345500	97966000	46494000	72230000	72230000
MGG_08274T0	no hit	glycosyl hydrolase (788 aa)	132	PLIHADLTDLSDSRSNGTMSVDPATGRLTGS	0.00143548	94.059	_SN(de)GTM(ox)SVDPATGR_	656.29	-0.83301	297900000	0	0	0	67969000	62202000	65085500	12979000	34403000	23691000	13324000	13207000	13265500	39720000	37740000	38730000	38730000
MGG_08275T0	no hit	hypothetical protein (203 aa)	178	SLWAIQQKFPLPAGTNCSAEGKPGKNYGIAV	1.63381e-70	226.25	_FPLPAGTN(de)CSAEGKPGK_	867.424	0.2	5596000000	0	0	0	618340000	484230000	551285000	616040000	644960000	630500000	670430000	556100000	613265000	587660000	479370000	533515000	630500000
MGG_08275T0	no hit	hypothetical protein (203 aa)	130	KEWTGTGVGYGLRGPNSTVLTVRFTDVIQLF	1.37005e-85	147.74	_GPN(de)STVLTVR_	523.79	2.7224	0	0	0	0	0	0	0	0	0	0	0	0	0	0	0	0	0
MGG_08370T0	Gel3	1,3-beta-glucanosyltransferase gel3 (534 aa)	165	KFENTLGFFAGNEVTNNATNTQASAFVKAAV	0.0120038	52.329	_FENTLGFFAGNEVTN(de)NATNTQASAFVK_	965.794	-4.385	0	0	0	0	0	0	0	0	0	0	0	0	0	0	0	0	0
MGG_08370T0	Gel3	1,3-beta-glucanosyltransferase gel3 (534 aa)	166	FENTLGFFAGNEVTNNATNTQASAFVKAAVR	0.00861806	53.475	_FENTLGFFAGNEVTNN(de)ATNTQASAFVK_	965.794	5.98	0	0	0	0	0	0	0	0	0	0	0	0	0	0	0	0	0
MGG_08370T0	Gel3	1,3-beta-glucanosyltransferase gel3 (534 aa)	372	IGDKWKAAEKLPPSPNSTVCSCMYQSLSCVP	1.11656e-94	143.17	_LPPSPN(de)STVCSCMYQSLSCVPSAK_	891.735	-2.5459	66007000	0	0	0	0	0	0	0	0	0	0	24681000	12340500	0	0	0	12340500
MGG_08370T0	Gel3	1,3-beta-glucanosyltransferase gel3 (534 aa)	37	ATEPVTAKGQYLFFKNGTQFYIRGVAYQQGV	0.0104875	92.439	_N(de)GTQFYIR_	501.25	-0.68417	90977000	15792000	25439000	20615500	0	7651400	3825700	0	10261000	5130500	15023000	16811000	15917000	0	0	0	15917000
MGG_08429T0	YSP3	hypothetical protein (681 aa)	870	WTELGKRFWWMGKLANGSYIVPGTYKMRFAA	0.00588138	74.678	_LAN(de)GSYIVPGTYK_	693.363	-0.77127	0	0	0	0	0	0	0	0	0	0	0	0	0	0	0	0	0
MGG_08583T0	no hit	beta-glucosidase 1 (569 aa)	416	GSGSFFGGNITRGVNNGTIETGRLDDMILRI	1.53927e-72	147.91	_GVNN(de)GTIETGR_	560.778	-1.273	103290000	0	103290000	51645000	0	0	0	0	0	0	0	0	0	0	0	0	0
MGG_08583T0	no hit	beta-glucosidase 1 (569 aa)	733	FEEKLEVDYKYFDAHNMSVRYEFGFGLSYTT	0.0293636	69.979	_YFDAHN(de)MSVR_	414.853	-0.40422	11663000	3342600	5213500	4278050	0	3107000	1553500	0	0	0	0	0	0	0	0	0	0
MGG_08589T0	no hit	hypothetical protein (369 aa)	327	ACGGDCVGELEAWKGNLTGSPAVEVVEDLPA	0.000508068	82.665	_GN(de)LTGSPAVEVVEDLPAGHNINLHLVAPK_	741.897	0.47305	150890000	0	0	0	78494000	72399000	75446500	0	0	0	0	0	0	0	0	0	0
MGG_08623T0	Gls2/ROT2	neutral alpha-glucosidase AB (981 aa)	583	NLHHGNWEHRDVHNLNGMTFHNATHQALISR	0.0270488	55.453	_DVHNLN(de)GMTFHN(de)ATHQALISR_	794.718	-0.41326	27541000	0	0	0	20861000	6680200	13770600	0	0	0	0	0	0	0	0	0	0
MGG_08623T0	Gls2/ROT2	neutral alpha-glucosidase AB (981 aa)	589	WEHRDVHNLNGMTFHNATHQALISRKPGEKR	0.0270488	55.453	_DVHNLN(de)GMTFHN(de)ATHQALISR_	794.718	-0.41326	93923000	16138000	6601000	11369500	20861000	12664000	16762500	0	9123100	4561550	17034000	11503000	14268500	0	0	0	14268500
MGG_08624T0	ERG2	C-8 sterol isomerase (222 aa)	54	KHLHELSTQAIAQHGNNTRAIVGHIVDELRA	0	286.68	_HLHELSTQAIAQHGN(de)NTR_	1015.51	-0.82951	3323400000	109020000	249280000	179150000	1133800000	502440000	818120000	144640000	211620000	178130000	107820000	169500000	138660000	138430000	218530000	178480000	178480000
MGG_08624T0	ERG2	C-8 sterol isomerase (222 aa)	55	HLHELSTQAIAQHGNNTRAIVGHIVDELRAR	6.66246e-27	163.66	_HLHELSTQAIAQHGNN(de)TR_	677.34	-0.67796	286890000	0	108540000	54270000	0	0	0	35464000	33741000	34602500	0	23007000	11503500	14533000	0	7266500	34602500
MGG_08655T0	no hit	hypothetical protein (393 aa)	298	SFADGSKCDQMIRLFNTTLSQDPLGAPAAVK	0.00064788	72.819	_LFN(de)TTLSQDPLGAPAAVK_	923.496	-0.97933	18081000	0	18081000	9040500	0	0	0	0	0	0	0	0	0	0	0	0	0
MGG_08736T0	no hit	carboxypeptidase 2 (521 aa)	66	APAFLEPGSIPSGFANGTEPATSHKDMESFM	2.72356e-14	83.064	_APAFLEPGSIPSGFAN(de)GTEPATSHK_	829.408	-2.4354	0	0	0	0	0	0	0	0	0	0	0	0	0	0	0	0	0
MGG_08736T0	no hit	carboxypeptidase 2 (521 aa)	406	VQVPVRFASTTPANANLTRARPEAYLIPPAW	3.59794e-11	115.57	_FASTTPANAN(de)LTR_	683.846	0.82666	56153000	0	0	0	56153000	0	28076500	0	0	0	0	0	0	0	0	0	0
MGG_08736T0	no hit	carboxypeptidase 2 (521 aa)	386	DFSDVIDRPFKLIDINNGSVVQVPVRFASTT	9.06101e-06	102.52	_LIDIN(de)NGSVVQVPVR_	542.642	0.59002	0	0	0	0	0	0	0	0	0	0	0	0	0	0	0	0	0
MGG_08736T0	no hit	carboxypeptidase 2 (521 aa)	387	FSDVIDRPFKLIDINNGSVVQVPVRFASTTP	6.49504e-20	139.86	_LIDINN(de)GSVVQVPVR_	813.459	-0.3497	216710000	0	0	0	0	34026000	17013000	12053000	0	6026500	45376000	29591000	37483500	46101000	22313000	34207000	37483500
MGG_08736T0	no hit	carboxypeptidase 2 (521 aa)	151	AGDQAALAFLGKLNANTTYAASLLDRLEIIV	8.93991e-50	141.65	_LNAN(de)TTYAASLLDR_	763.391	-0.35507	99928000	0	0	0	0	0	0	0	0	0	35771000	18312000	27041500	0	21332000	10666000	27041500
MGG_08736T0	no hit	carboxypeptidase 2 (521 aa)	472	ARSYYEGVIRVTATTNTTTKDIKLPPGTFSV	0.000103059	113.63	_VTATTN(de)TTTK_	520.771	0.31611	536720000	0	0	0	0	116530000	58265000	31329000	47827000	39578000	77319000	0	38659500	88025000	61396000	74710500	74710500
MGG_08748T0	no hit	hypothetical protein (680 aa)	57	PENMTWADYKQIPGTNWSDPSRRGSSRNFNI	0.015842	72.958	_QIPGTN(de)WSDPSR_	680.823	2.0422	102350000	5129800	8620300	6875050	30771000	26934000	28852500	0	5336200	2668100	0	3869900	1934950	14187000	0	7093500	7093500
MGG_08752T0	PGU1	exopolygalacturonase (465 aa)	220	SKDVTYKDVIIEAISNNATSPPKNSDFFNSL	4.8806e-55	138.57	_DVIIEAISN(de)NATSPPK_	836.438	-0.81739	0	0	0	0	0	0	0	0	0	0	0	0	0	0	0	0	0
MGG_08752T0	PGU1	exopolygalacturonase (465 aa)	221	KDVTYKDVIIEAISNNATSPPKNSDFFNSLN	0.0131961	61.641	_DVIIEAISN(de)NATSPPK_	836.438	2.496	0	0	0	0	0	0	0	0	0	0	0	0	0	0	0	0	0
MGG_08758T0	APE3	aminopeptidase Y (495 aa)	88	QTRFYKQMDTYKQYFNHTFEQTREIKLTGPD	1.08905e-12	155.48	_QYFN(de)HTFEQTR_	491.893	-0.54895	6502700000	2766700000	2099400000	2433050000	532700000	566960000	549830000	78474000	59851000	69162500	63032000	81297000	72164500	107750000	63949000	85849500	85849500
MGG_08760T0	TNA1	high-affinity nicotinic acid transporter (516 aa)	46	EGSVEKPHDGQVDYSNDDLESPGFDAAATKK	6.54408e-36	95.713	_EGSVEKPHDGQVDYSN(de)DDLESPGFDAAATK_	1061.14	5.6053	0	0	0	0	0	0	0	0	0	0	0	0	0	0	0	0	0
MGG_08772T0	no hit	hypothetical protein (307 aa)	55	SGQSRTVMAGQLFGSNITSQKPQLAVDQQKF	1.00166e-45	179.79	_TVMAGQLFGSN(de)ITSQKPQLAVDQQK_	898.134	-0.81668	66814000	41937000	24877000	33407000	0	0	0	0	0	0	0	0	0	0	0	0	0
MGG_08823T0	CRH1	hypothetical protein (404 aa)	41	DLPLVSDSKCGCYVTNGSNSAFFTSHRFYDF	6.97544e-74	226.73	_CGCYVTN(de)GSN(de)SAFFTSHR_	690.952	0.79678	1066900000	0	0	0	25741000	25483000	25612000	206790000	199890000	203340000	130520000	135250000	132885000	133770000	121350000	127560000	203340000
MGG_08823T0	CRH1	hypothetical protein (404 aa)	44	LVSDSKCGCYVTNGSNSAFFTSHRFYDFRSL	0.0129937	64.52	_CGCYVTN(de)GSN(de)SAFFTSHR_	690.952	0.79678	0	0	0	0	0	0	0	0	0	0	0	0	0	0	0	0	0
MGG_08823T0	CRH1	hypothetical protein (404 aa)	128	AILMVNSPTNLFIQKNNDTDADSDTYLTMRT	6.43806e-20	121.79	_N(de)NDTDADSDTYLTMR_	867.854	1.9773	84305000	0	0	0	0	0	0	8504900	12900000	10702450	17216000	14711000	15963500	30973000	0	15486500	15963500
MGG_08823T0	CRH1	hypothetical protein (404 aa)	129	ILMVNSPTNLFIQKNNDTDADSDTYLTMRTA	6.43806e-20	121.79	_N(de)NDTDADSDTYLTMR_	867.854	1.9773	84305000	0	0	0	0	0	0	8504900	12900000	10702450	17216000	14711000	15963500	30973000	0	15486500	15963500
MGG_08971T0	no hit	hypothetical protein (191 aa)	95	VITMATVVPTIRAVINGEYTETDNTTKLFMT	0.000411313	84.566	_AVIN(de)GEYTETDN(de)TTK_	831.38	1.2542	0	0	0	0	0	0	0	0	0	0	0	0	0	0	0	0	0
MGG_08971T0	no hit	hypothetical protein (191 aa)	103	PTIRAVINGEYTETDNTTKLFMTERGDPRAI	3.7425e-05	100.45	_AVIN(de)GEYTETDN(de)TTK_	831.38	1.2542	0	0	0	0	0	0	0	0	0	0	0	0	0	0	0	0	0
MGG_08985T0	no hit	beta-xylosidase (848 aa)	476	AKALNLKMVTAGGPVNQSTGSRDSWTRPALN	1.36956e-23	164.65	_MVTAGGPVN(de)QSTGSR_	732.853	-1.7935	272230000	0	33156000	16578000	0	6526700	3263350	0	57314000	28657000	38544000	46741000	42642500	84731000	5215000	44973000	44973000
MGG_08985T0	no hit	beta-xylosidase (848 aa)	101	SEALHGVAKSPGVTFNKSSGAAFSSATSFSN	0.00401193	101.43	_SPGVTFN(de)K_	426.721	-0.2434	669800000	47867000	13355000	30611000	193540000	180830000	187185000	18910000	31509000	25209500	23559000	21051000	22305000	46068000	59673000	52870500	52870500
MGG_08994T0	no hit	hypothetical protein (242 aa)	99	GPNGPTSKDILDMYPNHTIVKRNGEVDAWDN	1.65652e-28	181.67	_DILDMYPN(de)HTIVK_	781.394	-0.92281	1107100000	0	13719000	6859500	256070000	114680000	185375000	0	0	0	38067000	92439000	65253000	333950000	247370000	290660000	290660000
MGG_08994T0	no hit	hypothetical protein (242 aa)	230	PAYGYLARGHVAAVRNGTIIPGSENLQ____	0.013052	75.819	_N(de)GTIIPGSENLQ_	623.314	-0.66523	641900000	0	0	0	138320000	133860000	136090000	10058000	13318000	11688000	0	0	0	167200000	154460000	160830000	160830000
MGG_09079T0	no hit	hypothetical protein (235 aa)	87	QATWLFRGTLDKTGQNNWTQLFPHVTQSGLG	5.17963e-29	149	_TGQN(de)NWTQLFPHVTQSGLGNFCEPSIPAPESWAGK_	1286.94	-1.052	3214900000	0	3214900000	1607450000	0	0	0	0	0	0	0	0	0	0	0	0	0
MGG_09079T0	no hit	hypothetical protein (235 aa)	88	ATWLFRGTLDKTGQNNWTQLFPHVTQSGLGN	1.42949e-97	194.03	_TGQNN(de)WTQLFPHVTQSGLGNFCEPSIPAPESWAGK_	1286.94	0.30333	4558500000	2451900000	1279900000	1865900000	117250000	57267000	87258500	87077000	75630000	81353500	95908000	250730000	173319000	0	142930000	71465000	173319000
MGG_09079T0	no hit	hypothetical protein (235 aa)	103	NWTQLFPHVTQSGLGNFCEPSIPAPESWAGK	0.000876736	55.527	_TGQN(de)NWTQLFPHVTQSGLGN(de)FCEPSIPAPESWAGK_	1287.94	5.4169	0	0	0	0	0	0	0	0	0	0	0	0	0	0	0	0	0
MGG_09139T0	FET5	laccase-1 (598 aa)	353	TAGAESFWMRAIPQVNCTKARSPTNVRGILH	0.0161402	76.465	_AIPQVN(de)CTK_	517.265	-1.2122	29513000	0	0	0	0	0	0	2453200	4096700	3274950	4857300	0	2428650	11303000	6803300	9053150	9053150
MGG_09160T0	no hit	beta-glucosidase 1 (986 aa)	407	DGKSLWGSQLTQSVLNGSVPIDRLNDMVTRI	0.000554338	69.747	_SLWGSQLTQSVLN(de)GSVPIDR_	720.711	-0.58591	17428000	0	17428000	8714000	0	0	0	0	0	0	0	0	0	0	0	0	0
MGG_09160T0	no hit	beta-glucosidase 1 (986 aa)	150	RAAKMVEKMTLAEKVNVTTGVGWKMGPAVGS	0.00152354	110.38	_VN(de)VTTGVGWK_	532.287	0.32235	30814000	17272000	13542000	15407000	0	0	0	0	0	0	0	0	0	0	0	0	0
MGG_09167T0	no hit	hypothetical protein (468 aa)	81	SNVRLAESKEFIKSYNATGAPDFRREFPVTP	1.62824e-26	163.34	_SYN(de)ATGAPDFR_	601.272	0.10863	122520000	20912000	31042000	25977000	49131000	21432000	35281500	0	0	0	0	0	0	0	0	0	0
MGG_09189T0	no hit	cellobiose dehydrogenase (569 aa)	263	FTLKLHTKVIRAVRTNSTVTGVEAQSESGER	8.67973e-118	162.15	_TN(de)STVTGVEAQSESGER_	877.9	0.33543	43025000	0	0	0	0	32112000	16056000	0	0	0	0	0	0	5449400	0	2724700	2724700
MGG_09199T0	PHO11	repressible acid phosphatase (474 aa)	444	ERFKGFSEKCGVSYQNSTDTMTLYTDGKAGN	1.54069e-06	97.32	_CGVSYQN(de)STDTMTLYTDGK_	1072.46	-0.04357	63761000	0	0	0	20513000	13179000	16846000	0	4315400	2157700	3733300	6982300	5357800	12401000	0	6200500	6200500
MGG_09199T0	PHO11	repressible acid phosphatase (474 aa)	231	TKPIKARFNAAAPGFNFTTKDVFGMMQLCGY	0.00138951	94.287	_FNAAAPGFN(de)FTTK_	694.84	0.27833	1330000000	0	0	0	476500000	0	238250000	0	375400000	187700000	0	0	0	309060000	0	154530000	187700000
MGG_09199T0	PHO11	repressible acid phosphatase (474 aa)	141	LEASRLGVDLSFRYPNLSLPQHVWTSSAERT	4.08518e-43	158.45	_YPN(de)LSLPQHVWTSSAER_	663.33	-0.52903	1203700000	52091000	50689000	51390000	215390000	200190000	207790000	0	141900000	70950000	152160000	144700000	148430000	66150000	0	33075000	148430000
MGG_09226T0	FRD1	fumarate reductase (537 aa)	104	SAGLLDRHGRQSLIGNLTERSAAAVHFLHDD	0.00594949	77.64	_QSLIGN(de)LTER_	567.306	-0.28267	45498000	41879000	3618300	22748650	0	0	0	0	0	0	0	0	0	0	0	0	0
MGG_09248T0	no hit	hypothetical protein (163 aa)	72	GCNTKFGTCGGPGATNGTALPSAEAPAKSTA	1.32126e-78	222.51	_FGTCGGPGATN(de)GTALPSAEAPAK_	712.337	0.56346	658030000	0	0	0	95088000	64339000	79713500	42131000	104680000	73405500	23457000	10370000	16913500	10310000	17943000	14126500	73405500
MGG_09272T0	Bgl3A/Cel3b	beta-glucosidase 1 (874 aa)	262	VRAGVGSVMCSYTQVNNSYGCQNSKLLNGLL	3.61619e-41	181.14	_AGVGSVMCSYTQVN(de)NSYGCQNSK_	838.691	-0.25652	861910000	74673000	29072000	51872500	274320000	173180000	223750000	21203000	31416000	26309500	52746000	28039000	40392500	80169000	65846000	73007500	73007500
MGG_09272T0	Bgl3A/Cel3b	beta-glucosidase 1 (874 aa)	698	KPTTGQTIPAPVFGANVSKDLSQYTFPSDEF	1.39411e-174	307.34	_VDKAPASEYKPTTGQTIPAPVFGAN(de)VSK_	719.879	0.54195	27543000000	1659700000	1916300000	1788000000	4352600000	2046500000	3199550000	1428800000	1517800000	1473300000	2499800000	1928600000	2214200000	4916100000	2549300000	3732700000	3732700000
MGG_09272T0	Bgl3A/Cel3b	beta-glucosidase 1 (874 aa)	221	QEHFRQVGEERGRGVNISESLSSNIDDKTMH	2.64943e-199	230.16	_GVN(de)ISESLSSNIDDK_	790.88	-0.17361	2802300000	125280000	126320000	125800000	279420000	299980000	289700000	126690000	166810000	146750000	177560000	275690000	226625000	660820000	296270000	478545000	478545000
MGG_09272T0	Bgl3A/Cel3b	beta-glucosidase 1 (874 aa)	532	SGEGYIDFDGNKGDRNNLTLWYDGDSLVKNV	6.53445e-78	202.4	_N(de)N(de)LTLWYDGDSLVK_	822.4	5.2659	7399700000	346070000	442750000	394410000	1073000000	975250000	1024125000	401880000	450320000	426100000	490790000	694140000	592465000	1045700000	761290000	903495000	903495000
MGG_09272T0	Bgl3A/Cel3b	beta-glucosidase 1 (874 aa)	533	GEGYIDFDGNKGDRNNLTLWYDGDSLVKNVS	6.53445e-78	202.4	_N(de)N(de)LTLWYDGDSLVK_	822.4	5.2659	7399700000	346070000	442750000	394410000	1073000000	975250000	1024125000	401880000	450320000	426100000	490790000	694140000	592465000	1045700000	761290000	903495000	903495000
MGG_09287T0	OST1	oligosaccharyltransferase alpha subunit (485 aa)	309	LRVGSADVYYYDVIGNVSTSRFRSNKREALL	8.51115e-126	164.53	_VGSADVYYYDVIGN(de)VSTSR_	1034.49	-1.3613	242190000	0	0	0	123210000	45805000	84507500	23631000	23123000	23377000	0	9131500	4565750	0	0	0	23377000
MGG_09321T0	no hit	hypothetical protein (365 aa)	117	VQNGFRRTELLIASNNGTDDATKGVKTLHFS	0.0160336	60.474	_TELLIASNN(de)GTDDATK_	833.407	3.8304	0	0	0	0	0	0	0	0	0	0	0	0	0	0	0	0	0
MGG_09352T0	no hit	minor extracellular protease vpr (907 aa)	31	AGRSFRRDDGAGAAGNDTLASIAPKKFIVEV	2.1623e-07	108.49	_DDGAGAAGN(de)DTLASIAPK_	823.891	-0.42106	66610000	27366000	39243000	33304500	0	0	0	0	0	0	0	0	0	0	0	0	0
MGG_09352T0	no hit	minor extracellular protease vpr (907 aa)	606	VLNYTTDMSFAKFNLNDTQHFSRYHSVDITN	9.04289e-08	130.36	_FNLN(de)DTQHFSR_	691.323	-0.32853	1048400000	14281000	1034100000	524190500	0	0	0	0	0	0	0	0	0	0	0	0	0
MGG_09352T0	no hit	minor extracellular protease vpr (907 aa)	339	RGRPWAATFNLDGHSNRTILAYRADVFVFPP	3.90374e-12	143.97	_GRPWAATFNLDGHSN(de)R_	601.292	2.1358	22994000	0	22994000	11497000	0	0	0	0	0	0	0	0	0	0	0	0	0
MGG_09352T0	no hit	minor extracellular protease vpr (907 aa)	864	VRDAPFLSLWFGKLANGSQIAPGRYQMRVAA	1.46368e-26	184.24	_LAN(de)GSQIAPGR_	543.793	-0.93039	1505400000	683140000	793410000	738275000	28851000	0	14425500	0	0	0	0	0	0	0	0	0	0
MGG_09352T0	no hit	minor extracellular protease vpr (907 aa)	752	MWYSQSGFPEVVSGVNNTKIQDKAAFGFNLS	2.04604e-28	150.09	_NIPDMWYSQSGFPEVVSGVN(de)NTK_	1286.6	-0.56007	1380300000	389600000	990670000	690135000	0	0	0	0	0	0	0	0	0	0	0	0	0
MGG_09352T0	no hit	minor extracellular protease vpr (907 aa)	753	WYSQSGFPEVVSGVNNTKIQDKAAFGFNLSL	0.00024189	66.871	_NIPDM(ox)WYSQSGFPEVVSGVNN(de)TK_	1294.6	2.6217	0	0	0	0	0	0	0	0	0	0	0	0	0	0	0	0	0
MGG_09367T0	MDH1	malate dehydrogenase (337 aa)	138	ACAESCPEANILVISNPVNSTVPICAEVFKA	2.90941e-13	73.13	_ACAESCPEANILVISN(de)PVNSTVPICAEVFK_	1098.2	2.1386	0	0	0	0	0	0	0	0	0	0	0	0	0	0	0	0	0
MGG_09372T0	no hit	hypothetical protein (486 aa)	168	DFPHVVELLKCTDSGNLTLFVPTDKAFERIP	4.4152e-284	229.68	_CTDSGN(de)LTLFVPTDK_	835.895	0.19706	4436100000	284990000	535140000	410065000	945670000	428180000	686925000	150630000	134860000	142745000	270960000	389950000	330455000	592460000	208500000	400480000	400480000
MGG_09372T0	no hit	hypothetical protein (486 aa)	131	SEADRPRHGHKPHRSNETIYEIIKKSKYTTK	1.61957e-07	134.75	_SN(de)ETIYEIIK_	606.816	0.23807	6418900000	964570000	708550000	836560000	0	1225900000	612950000	302580000	346610000	324595000	489880000	39327000	264603500	1140900000	767630000	954265000	954265000
MGG_09398T0	no hit	hypothetical protein (549 aa)	251	EYLESDGKNPLVFGTNQTTNSDGRVFASDGN	7.6786e-07	91.657	_NPLVFGTN(de)QTTNSDGR_	862.41	-0.2553	0	0	0	0	0	0	0	0	0	0	0	0	0	0	0	0	0
MGG_09460T0	no hit	cell wall protein (258 aa)	183	FSKTLMDTQAQFAPGNCTNKGTAAVPGGGSG	0	252.25	_TLMDTQAQFAPGN(de)CTNK_	950.427	-0.45614	13266000000	13758000	18583000	16170500	3439200000	2176900000	2808050000	1165900000	1231100000	1198500000	923510000	796520000	860015000	980020000	638780000	809400000	1198500000
MGG_09468T0	no hit	hypothetical protein (389 aa)	295	DLVQQVFPARADGGVNGSSVDCVMQKESDPA	0.0128239	60.918	_ADGGVN(de)GSSVDCVMQK_	813.853	-0.071943	11988000	2106900	9881400	5994150	0	0	0	0	0	0	0	0	0	0	0	0	0
MGG_09488T0	no hit	hypothetical protein (223 aa)	81	STYANVTFTVRVRLLNDSAEEKFHQILPPLV	0.00525262	91.584	_LLN(de)DSAEEK_	511.25	-0.6554	0	0	0	0	0	0	0	0	0	0	0	0	0	0	0	0	0
MGG_09489T0	no hit	hypothetical protein (664 aa)	89	LNPFKPPSHPPHRQSNDTLGESSWYSDWKWL	1.42811e-11	133.78	_QSN(de)DTLGESSWYSDWK_	953.405	0.47708	74930000	19289000	52558000	35923500	0	0	0	0	0	0	0	0	0	0	0	0	0
MGG_09491T0	no hit	hypothetical protein (173 aa)	6	__________MPPFANLVNYTLGRKAEKGNP	0.0294202	45.115	_(ac)MPPFAN(de)LVN(de)YTLGR_	820.91	1.9632	38781000	0	0	0	0	0	0	0	0	0	20141000	0	10070500	18641000	0	9320500	10070500
MGG_09491T0	no hit	hypothetical protein (173 aa)	9	_______MPPFANLVNYTLGRKAEKGNPTDH	0.0294202	45.115	_(ac)MPPFAN(de)LVN(de)YTLGR_	820.91	1.9632	38781000	0	0	0	0	0	0	0	0	0	20141000	0	10070500	18641000	0	9320500	10070500
MGG_09495T0	ARC15	Arp2/3 complex subunit (203 aa)	20	QHHTSASLTDAWRTINIDALTEDSSVNFDTS	3.76978e-82	120.33	_TIN(de)IDALTEDSSVNFDTSTLRPPLPEVSDAEVR_	1202.26	3.5715	0	0	0	0	0	0	0	0	0	0	0	0	0	0	0	0	0
MGG_09495T0	ARC15	Arp2/3 complex subunit (203 aa)	31	WRTINIDALTEDSSVNFDTSTLRPPLPEVSD	0.0262307	50.704	_TINIDALTEDSSVN(de)FDTSTLRPPLPEVSDAEVR_	1202.26	3.387	0	0	0	0	0	0	0	0	0	0	0	0	0	0	0	0	0
MGG_09506T0	no hit	hypothetical protein (595 aa)	301	TGVAVWDLGESVRTSNMTSAPIIVKELDDLS	0.00304198	89.301	_TSN(de)MTSAPIIVK_	632.839	-0.59528	16900000	0	6025700	3012850	0	10874000	5437000	0	0	0	0	0	0	0	0	0	0
MGG_09575T0	no hit	hypothetical protein (475 aa)	379	TVEFDASRGQPRELSNSTTALKDLIFNGDGH	0.00181063	109.42	_ELSN(de)STTALK_	533.779	-0.80598	313180000	0	0	0	129810000	128540000	129175000	2632000	5289400	3960700	8521700	7225400	7873550	13186000	12665000	12925500	12925500
MGG_09602T0	no hit	hypothetical protein (641 aa)	415	DHVLNFKADLDIYGTNNSLFKTQFVPHQEVY	5.45423e-05	109.47	_ADLDIYGTN(de)NSLFK_	787.385	1.2241	228570000	0	0	0	117620000	103800000	110710000	0	0	0	0	0	0	0	0	0	0
MGG_09602T0	no hit	hypothetical protein (641 aa)	129	DCVAREYMIGPLPVSNATRATALDYMYRGNA	0.00864506	72.417	_EYM(ox)IGPLPVSN(de)ATR_	783.89	-1.5075	5720900	0	0	0	0	5720900	2860450	0	0	0	0	0	0	0	0	0	0
MGG_09640T0	IMA5	alpha-amylase 1 (533 aa)	400	TATLNKARNAANKASNGTYATTYAQELMVDD	1.29021e-94	142.41	_ASN(de)GTYATTYAQELMVDDNHYCMR_	938.728	0.11839	0	0	0	0	0	0	0	0	0	0	0	0	0	0	0	0	0
MGG_09640T0	IMA5	alpha-amylase 1 (533 aa)	307	MKSLAAIHKDAQSGCNDTLALGSFVENHDMP	7.31325e-110	258.34	_DAQSGCN(de)DTLALGSFVENHDM(ox)PR_	851.7	-0.59448	2151400000	412270000	1739200000	1075735000	0	0	0	0	0	0	0	0	0	0	0	0	0
MGG_09640T0	IMA5	alpha-amylase 1 (533 aa)	220	PVADEFNKWIKQLVSNYSIDGLRIDAAKHVN	6.50381e-06	116.01	_QLVSN(de)YSIDGLR_	684.356	0.98374	5638800000	2238800000	3121600000	2680200000	0	33589000	16794500	50589000	61461000	56025000	0	61224000	30612000	15692000	55944000	35818000	56025000
MGG_09692T0	APE3	aminopeptidase Y (517 aa)	72	IDRLLKGAQDLYAIANLSFVEYNRPTRVIGS	4.84402e-276	188.38	_GAQDLYAIAN(de)LSFVEYNRPTR_	801.073	-0.34918	123910000	71870000	0	35935000	0	13388000	6694000	12915000	16297000	14606000	0	9442200	4721100	0	0	0	14606000
MGG_09692T0	APE3	aminopeptidase Y (517 aa)	461	DAYDECYHQLCDDTRNVNATAWELNTKLVAH	0.0175161	83	_N(de)VNATAWELNTK_	1363.67	-0.32857	451390000	11499000	0	5749500	92038000	77131000	84584500	22252000	34509000	28380500	41803000	40521000	41162000	42781000	36236000	39508500	41162000
MGG_09692T0	APE3	aminopeptidase Y (517 aa)	463	YDECYHQLCDDTRNVNATAWELNTKLVAHSV	9.03799e-44	190.66	_NVN(de)ATAWELNTK_	682.341	0.27634	7893300000	297060000	457110000	377085000	1063900000	1008000000	1035950000	504090000	561250000	532670000	596450000	639410000	617930000	1016700000	598830000	807765000	807765000
MGG_09736T0	no hit	hypothetical protein (211 aa)	92	EVDSGKLPAGNDFTINLTNGTKTEQIYAQSN	2.15229e-08	102.78	_LPAGNDFTIN(de)LTNGTK_	839.93	-3.0072	46378000	37401000	8977300	23189150	0	0	0	0	0	0	0	0	0	0	0	0	0
MGG_09736T0	no hit	hypothetical protein (211 aa)	95	SGKLPAGNDFTINLTNGTKTEQIYAQSNQFN	2.54768e-242	288.46	_LPAGNDFTINLTN(de)GTK_	839.93	0.57794	7643900000	2698800000	4666900000	3682850000	81936000	61437000	71686500	33068000	13691000	23379500	17352000	0	8676000	0	0	0	23379500
MGG_09736T0	no hit	hypothetical protein (211 aa)	27	SSALALKVTSPDSNTNWSSGEKHTIKWETVS	3.12665e-11	133.66	_VTSPDSNTN(de)WSSGEK_	806.355	0.17574	121010000	0	121010000	60505000	0	0	0	0	0	0	0	0	0	0	0	0	0
MGG_09767T0	no hit	hypothetical protein (345 aa)	10	______MFHSQGQMANPLGLMSLKRGRDDEA	0.0221232	46.249	_M(ox)FHSQGQM(ox)AN(de)PLGLM(ox)SLK_	1020.98	-1.8104	22537000000	593900000	2065400000	1329650000	11416000000	855960000	6135980000	1020900000	1213000000	1116950000	1279400000	1118500000	1198950000	1023500000	869480000	946490000	1198950000
MGG_09782T0	no hit	hypothetical protein (432 aa)	373	RVERVEFGADGQPVANSTSKTAGVTVMKNGN	0.0062566	67.605	_VEFGADGQPVAN(de)STSK_	805.383	-3.903	0	0	0	0	0	0	0	0	0	0	0	0	0	0	0	0	0
MGG_09817T0	PRB1	minor extracellular protease vpr (903 aa)	209	GIVAGSSDKFVGVAPNATILAYKIMATEAGS	2.69768e-06	88.075	_FVGVAPN(de)ATILAYK_	733.911	0.018339	335280000	11453000	171140000	91296500	128120000	20485000	74302500	0	0	0	0	0	0	0	0	0	0
MGG_09817T0	PRB1	minor extracellular protease vpr (903 aa)	686	KTVTVTFANPENKGWNATLIPAYSGKVVVAG	2.0671e-06	116.84	_GWN(de)ATLIPAYSGK_	690.856	0.62471	232830000	87692000	59894000	73793000	34454000	50789000	42621500	0	0	0	0	0	0	0	0	0	0
MGG_09817T0	PRB1	minor extracellular protease vpr (903 aa)	324	PATPYRLTMTSDGVSNTTKSGYLPAAAAFPA	1.71325e-46	138.02	_LTMTSDGVSN(de)TTK_	679.324	0.22938	0	0	0	0	0	0	0	0	0	0	0	0	0	0	0	0	0
MGG_09817T0	PRB1	minor extracellular protease vpr (903 aa)	751	DSTWYSIDQKPYYNFNLTKGGRQFPWIHTSF	6.76771e-05	116.3	_PYYNFN(de)LTK_	581.787	0.5966	86222000	30217000	21459000	25838000	17631000	16915000	17273000	0	0	0	0	0	0	0	0	0	0
MGG_09834T0	CCP1/CAT2	catalase-peroxidase 2 (787 aa)	248	GAETTFVPQGNDVRYNNSVDINARADKLEKP	1.44617e-07	135.86	_YN(de)NSVDINAR_	584.778	-0.69137	320770000	0	86237000	43118500	0	0	0	0	0	0	45913000	44361000	45137000	80584000	27364000	53974000	53974000
MGG_09840T0	no hit	acetylxylan esterase 2 (300 aa)	159	NIIAMILFGDPTRAANQSFNLGTVTDRDGLF	8.2613e-80	246.64	_AAN(de)QSFNLGTVTDR_	748.865	1.0743	3006100000	11666000	0	5833000	754850000	669110000	711980000	171540000	198500000	185020000	145580000	165470000	155525000	220950000	149940000	185445000	185445000
MGG_09842T0	no hit	hypothetical protein (171 aa)	55	PSQIPEAVKLSAASVNSTQLDVRSLEKRADH	2.84877e-16	147.1	_LSAASVN(de)STQLDVR_	732.383	-0.23819	159720000	89276000	64432000	76854000	0	0	0	0	0	0	0	0	0	0	6012100	3006050	3006050
MGG_09922T0	no hit	beta-hexosaminidase subunit beta (581 aa)	536	GEVLWSGRIDPATGQNRSQLEAIPRLSEMRE	8.57072e-71	150.36	_IDPATGQN(de)R_	487.743	-0.7271	238790000	0	0	0	63743000	71517000	67630000	0	25973000	12986500	0	21895000	10947500	55664000	0	27832000	27832000
MGG_10104T0	Mde10	zinc metalloprotease mde10 (711 aa)	321	SALYEKSFNISLAVRNLTISESCAAAPFSTE	3.02007e-22	117.67	_N(de)LTISESCAAAPFSTENR_	985.954	1.6431	0	0	0	0	0	0	0	0	0	0	0	0	0	0	0	0	0
MGG_10171T0	YDR415C	hypothetical protein (402 aa)	144	SEYGRQSSQWLLSEVNKTIADADAHKHGVHV	9.16461e-49	212.9	_QSSQWLLSEVN(de)K_	711.361	2.6942	7913400000	357160000	631780000	494470000	340850000	655890000	498370000	758170000	649890000	704030000	684790000	736440000	710615000	1655900000	879070000	1267485000	1267485000
MGG_10318T0	no hit	hypothetical protein (178 aa)	98	ALLPTAGNKHWNHLPNITTVDSQTASQKTYK	0.00792359	57.171	_HWNHLPN(de)ITTVDSQTASQK_	727.359	0.89686	0	0	0	0	0	0	0	0	0	0	0	0	0	0	0	0	0
MGG_10400T0	BGL2	GPI-anchored cell wall beta-1,3-endoglucanase EglC (311 aa)	221	PNSIENSRERFYDGLNKTIAISQGKPVWITE	0.00111074	94.407	_FYDGLN(de)K_	430.208	-3.038	65739000	0	0	0	0	0	0	0	0	0	0	15845000	7922500	25166000	0	12583000	12583000
MGG_10423T0	no hit	cellulase (472 aa)	130	AVWEMVKRSNPQFNDNITRLQAFDTVAAELS	0.0042667	83.314	_SNPQFNDN(de)ITR_	654.807	4.7862	0	0	0	0	0	0	0	0	0	0	0	0	0	0	0	0	0
MGG_10445T0	no hit	thermostable alkaline protease (793 aa)	97	GVSFRLSDDLVRENDNSTVNRIANLPQVKRL	0.000304893	113.62	_ENDN(de)STVNR_	526.23	0.44597	714360000	584220000	130140000	357180000	0	0	0	0	0	0	0	0	0	0	0	0	0
MGG_10445T0	no hit	thermostable alkaline protease (793 aa)	626	QSLSLPYFGLAGSMRNATVMAVNRMFMLDTA	6.66135e-05	116.52	_N(de)ATVMAVNR_	489.75	-1.4806	50692000	21935000	28757000	25346000	0	0	0	0	0	0	0	0	0	0	0	0	0
MGG_10445T0	no hit	thermostable alkaline protease (793 aa)	68	TGAFMTSLKSDLGQDNVSRRTELKSRLFNGV	2.39373e-18	169.93	_SDLGQDN(de)VSR_	547.254	-0.35214	85777000	0	85777000	42888500	0	0	0	0	0	0	0	0	0	0	0	0	0
MGG_10445T0	no hit	thermostable alkaline protease (793 aa)	528	TSFKVTNLGQEVATYNVSHSPALTASSLTSI	1.29668e-36	160.41	_VTNLGQEVATYN(de)VSHSPALTASSLTSIYR_	1028.19	-0.099692	268190000	0	268190000	134095000	0	0	0	0	0	0	0	0	0	0	0	0	0
MGG_10466T0	no hit	hypothetical protein (266 aa)	119	LLIPGGGGSRYLSAINDTAIEDFARERYPSL	7.79029e-06	103.21	_YLSAIN(de)DTAIEDFAR_	851.414	-5.2206	0	0	0	0	0	0	0	0	0	0	0	0	0	0	0	0	0
MGG_10490T0	GPI8	GPI-anchor transamidase (395 aa)	352	ASENRESSTTAAPKDNQSLPKRSQITKPLTD	1.52677e-36	133.12	_DN(de)QSLPK_	402.703	1.1002	0	0	0	0	0	0	0	0	0	0	0	0	0	0	0	0	0
MGG_10507T0	no hit	amidohydrolase (988 aa)	81	VEEDVSSASAKAPTLNITQLRSNAATCVKLR	0.000609876	113.44	_APTLN(de)ITQLR_	565.327	-0.22376	414180000	164910000	168270000	166590000	0	0	0	0	0	0	41946000	39060000	40503000	0	0	0	40503000
MGG_10507T0	no hit	amidohydrolase (988 aa)	124	KNARYIEGGRPTLIKNATVWTGEPTEGTLPD	2.9778e-05	75.239	_N(de)ATVWTGEPTEGTLPDDAR_	1016.97	-0.14708	0	0	0	0	0	0	0	0	0	0	0	0	0	0	0	0	0
MGG_10510T0	RNY1	ribonuclease T2 (325 aa)	256	SYGALPYLGCSGPRYNETAAGAGSLDNGRTA	3.43287e-05	108.34	_YN(de)ETAAGAGSLDNGR_	749.836	-1.4457	166470000	0	55984000	27992000	0	0	0	9610700	16019000	12814850	15124000	13818000	14471000	25026000	11492000	18259000	18259000
MGG_10514T0	no hit	WSC domain-containing protein (385 aa)	94	DLSNYWFPQLFFRFDNGSFAAVKNSGGSLIY	0.0109562	85.958	_FDN(de)GSFAAVK_	529.756	-0.076017	115650000	0	0	0	23371000	22935000	23153000	20579000	0	10289500	12427000	0	6213500	16747000	19594000	18170500	18170500
MGG_10600T0	no hit	hypothetical protein (681 aa)	176	LALNARVSNSGSIPHNAAGPVSKHREPWSAY	0.0316935	53.861	_VSNSGSIPHN(de)AAGPVSK_	812.912	3.0608	0	0	0	0	0	0	0	0	0	0	0	0	0	0	0	0	0
MGG_10662T0	ROT2	alpha-glucosidase (966 aa)	857	IRGGRILPLREHGTANTTAELRKENFVIVVA	2.46224e-34	144.1	_EHGTAN(de)TTAELR_	434.877	-0.71594	201680000	0	0	0	60737000	49641000	55189000	5210000	9591000	7400500	9603900	8636900	9120400	19579000	28246000	23912500	23912500
MGG_10662T0	ROT2	alpha-glucosidase (966 aa)	181	HLTDSPFSFAVTRTGNGEVLFNTSREQLIFE	0.00115607	85.274	_TGN(de)GEVLFN(de)TSR_	650.811	-0.94287	74900000	0	0	0	0	41372000	20686000	0	0	0	0	2779200	1389600	4764000	25985000	15374500	15374500
MGG_10662T0	ROT2	alpha-glucosidase (966 aa)	187	FSFAVTRTGNGEVLFNTSREQLIFEDQYIRL	1.76497e-76	247.67	_TGN(de)GEVLFN(de)TSR_	650.811	-0.94287	675910000	8190100	14684000	11437050	144760000	161000000	152880000	21028000	25801000	23414500	31938000	33793000	32865500	87449000	72684000	80066500	80066500
MGG_10669T0	no hit	endonuclease/exonuclease/phosphatase (619 aa)	367	VDATNTLEALRFAVSNLTDGKVDYSWVEVAP	8.194e-05	120.76	_FAVSN(de)LTDGK_	527.769	-0.11043	360000000	43626000	50050000	46838000	81683000	52855000	67269000	13942000	25217000	19579500	0	19344000	9672000	31098000	12524000	21811000	21811000
MGG_10742T0	no hit	hypothetical protein (408 aa)	297	LRKIPTCFSSASACMNATDSCSGHGACHNRF	1.31717e-18	134.81	_IPTCFSSASACMN(de)ATDSCSGHGACHNR_	740.544	-1.0695	64407000	17067000	19164000	18115500	28175000	0	14087500	0	0	0	0	0	0	0	0	0	0
MGG_10748T0	SUC2	hypothetical protein (674 aa)	31	WQELGPIIESPPKGWNVTGFRDPYVFPNPAL	0.0125531	85.212	_GWN(de)VTGFR_	470.232	-4.4373	0	0	0	0	0	0	0	0	0	0	0	0	0	0	0	0	0
MGG_10799T0	PHO12	acid phosphatase PHO1 (528 aa)	498	VSDKLEAIGSFSKLCNATAPGTPADVKGASF	0.000321153	98.676	_LCN(de)ATAPGTPADVK_	709.348	-0.8034	31483000	0	31483000	15741500	0	0	0	0	0	0	0	0	0	0	0	0	0
MGG_10877T0	no hit	hypothetical protein (265 aa)	218	SEKGPTSLQSDYALSNDTQTKTAWKNMGRSN	2.10202e-10	128.69	_GPTSLQSDYALSN(de)DTQTK_	964.952	-0.26334	97210000	0	0	0	0	0	0	21080000	21445000	21262500	7427000	10287000	8857000	4017100	17181000	10599050	21262500
MGG_11210T0	no hit	beta-glucosidase 1 (877 aa)	329	LGQSFWNYDLSRSALNGSVPMDRLNDMVTRV	0.006086	75.088	_SALN(de)GSVPMDR_	575.276	0.1525	56319000	8667700	0	4333850	28531000	19120000	23825500	0	0	0	0	0	0	0	0	0	0
MGG_11335T0	SLG1	hypothetical protein (610 aa)	54	SNPDTLPFRAEVPRANMTVEKCQAACKGNGY	0.00539815	89.298	_AN(de)M(ox)TVEK_	406.191	1.4643	41689000	0	41689000	20844500	0	0	0	0	0	0	0	0	0	0	0	0	0
MGG_11374T0	no hit	alpha-galactosidase (513 aa)	181	PVATFNRFKVMADALNATGRPIQLNLCNWGE	1.39998e-12	154.15	_VM(ox)ADALN(de)ATGR_	569.276	-1.0126	268650000	82530000	143260000	112895000	30690000	0	15345000	0	0	0	0	12166000	6083000	0	0	0	6083000
MGG_11400T0	no hit	endo-1,4-beta-xylanase D (488 aa)	420	ISASGYIVLGRAVVENGTGTWHELHRVKGVA	6.49831e-05	102.28	_AVVEN(de)GTGTWHELHR_	854.918	-1.7612	91521000	0	0	0	42834000	34975000	38904500	0	0	0	0	2635500	1317750	8152400	0	4076200	4076200
MGG_11400T0	no hit	endo-1,4-beta-xylanase D (488 aa)	90	DLVNWTKHPRILTNENVTWAHKAMWAPSPIS	4.64286e-23	117.23	_ILTNEN(de)VTWAHK_	476.917	-0.19763	195640000	0	0	0	88749000	49096000	68922500	5518600	6391500	5955050	9413500	0	4706750	23073000	9569500	16321250	16321250
MGG_11861T0	Gel4	1,3-beta-glucanosyltransferase gel4 (529 aa)	36	TLQPIVKEGNKFFYENGTQFYMKGIAYQQAV	2.26572e-06	123.67	_FFYEN(de)GTQFYMK_	789.347	-0.021256	3005600000	266630000	486630000	376630000	495800000	351500000	423650000	112680000	202780000	157730000	223060000	135430000	179245000	231240000	178790000	205015000	205015000
MGG_11861T0	Gel4	1,3-beta-glucanosyltransferase gel4 (529 aa)	412	IFSFICGAGDSCKGINGNATTGQYGAFHGCD	1.28252e-147	161.65	_GIN(de)GN(de)ATTGQYGAFHGCDSK_	1030.94	0.13398	177000000	3778300	23298000	13538150	9962900	33718000	21840450	19612000	20279000	19945500	18029000	8264900	13146950	16064000	9299900	12681950	19945500
MGG_11861T0	Gel4	1,3-beta-glucanosyltransferase gel4 (529 aa)	414	SFICGAGDSCKGINGNATTGQYGAFHGCDSK	1.28252e-147	200.6	_GIN(de)GN(de)ATTGQYGAFHGCDSK_	1030.94	0.13398	744380000	74330000	34798000	54564000	282110000	176890000	229500000	29876000	39248000	34562000	34590000	11689000	23139500	36848000	9299900	23073950	34562000
MGG_11861T0	Gel4	1,3-beta-glucanosyltransferase gel4 (529 aa)	159	DVLAKYTNTIGFFSGNEVTNQANNTMASAYV	1.1696e-05	68.361	_YTNTIGFFSGN(de)EVTNQAN(de)NTMASAYVK_	983.451	5.9303	0	0	0	0	0	0	0	0	0	0	0	0	0	0	0	0	0
MGG_11861T0	Gel4	1,3-beta-glucanosyltransferase gel4 (529 aa)	166	NTIGFFSGNEVTNQANNTMASAYVKAATRDT	1.6924e-06	68.361	_YTNTIGFFSGNEVTNQAN(de)NTMASAYVK_	982.455	0.28709	0	0	0	0	0	0	0	0	0	0	0	0	0	0	0	0	0
MGG_11861T0	Gel4	1,3-beta-glucanosyltransferase gel4 (529 aa)	167	TIGFFSGNEVTNQANNTMASAYVKAATRDTK	1.1696e-05	68.361	_YTNTIGFFSGN(de)EVTNQAN(de)NTMASAYVK_	983.451	5.9303	0	0	0	0	0	0	0	0	0	0	0	0	0	0	0	0	0
MGG_11916T0	no hit	Perilipin CAP20 (187 aa)	7	_________MASPQVNGEVPHSAFFDHLAQY	7.68392e-08	65.301	_(ac)ASPQVN(de)GEVPHSAFFDHLAQYPVVNDGIEVFK_	1186.25	0.76557	0	0	0	0	0	0	0	0	0	0	0	0	0	0	0	0	0
MGG_12128T0	MID1	calcium influx-promoting protein ehs1 (609 aa)	399	SGLAFCDKVAYKVPANTTAFPNPEALGKAYD	2.05726e-05	107.03	_VPAN(de)TTAFPNPEALGK_	815.422	-0.12514	301790000	29996000	0	14998000	126060000	33079000	79569500	23721000	13267000	18494000	14099000	15174000	14636500	21786000	11703000	16744500	18494000
MGG_12247T0	no hit	hypothetical protein (221 aa)	137	SGQNTLQQYGSRVTANITAIDPPAGIRVPNG	0.00558183	73.022	_VTAN(de)ITAIDPPAGIR_	756.419	-0.10045	0	0	0	0	0	0	0	0	0	0	0	0	0	0	0	0	0
MGG_12276T0	FLO11	hypothetical protein (1016 aa)	620	ERAPTSTPNRGPKIFNGMVFAISFSSKKPRE	0.00627888	67.997	_IFN(de)GMVFAISFSSKK_	560.297	2.0836	114530000	9867700	11279000	10573350	36312000	25532000	30922000	0	7373900	3686950	3240200	6777400	5008800	0	7917500	3958750	5008800
MGG_12405T0	LEM3	cell division control protein 50 (438 aa)	253	NSAEAKNGSEVYKMANNSNIAWPSDADLYGK	1.27088e-166	174.78	_MAN(de)NSNIAWPSDADLYGK_	985.446	-0.59926	476300000	83851000	70715000	77283000	10318000	136360000	73339000	33954000	0	16977000	14954000	31816000	23385000	51233000	30706000	40969500	40969500
MGG_12405T0	LEM3	cell division control protein 50 (438 aa)	254	SAEAKNGSEVYKMANNSNIAWPSDADLYGKF	1.85182e-07	103.5	_MAN(de)NSNIAWPSDADLYGK_	985.446	0.39943	0	0	0	0	0	0	0	0	0	0	0	0	0	0	0	0	0
MGG_12405T0	LEM3	cell division control protein 50 (438 aa)	256	EAKNGSEVYKMANNSNIAWPSDADLYGKFPS	0.000281996	79.805	_M(ox)ANN(de)SNIAWPSDADLYGK_	993.443	-3.4284	0	0	0	0	0	0	0	0	0	0	0	0	0	0	0	0	0
MGG_12405T0	LEM3	cell division control protein 50 (438 aa)	325	MRTAGLPNFSKLYRRNDTAPMREGTYQVEIE	9.41881e-12	134.05	_RN(de)DTAPM(ox)R_	490.229	0.47005	1014000000	0	0	0	479090000	359690000	419390000	130380000	0	65190000	0	8135800	4067900	0	36715000	18357500	65190000
MGG_12442T0	APE3	aminopeptidase Y (490 aa)	365	AEKMFQEYFVDVAKLNYTSFDLRKASDHGPF	1.85995e-05	126.31	_LN(de)YTSFDLR_	566.282	-0.47879	814410000	0	0	0	340270000	214830000	277550000	0	62434000	31217000	31658000	30270000	30964000	84959000	0	42479500	42479500
MGG_12474T0	no hit	5'-nucleotidase (557 aa)	400	ALINGGGVRATIPAGNITRGGVLTSFPFGNT	0.00173363	101.38	_ATIPAGN(de)ITR_	508.785	0.15884	124860000	0	110030000	55015000	0	14836000	7418000	0	0	0	0	0	0	0	0	0	0
MGG_12474T0	no hit	5'-nucleotidase (557 aa)	198	IGVTTETTPGISRPSNLTTFSDSVKAVQDTI	9.89632e-28	178.58	_PSN(de)LTTFSDSVK_	649.822	0.51482	253000000	0	130380000	65190000	0	0	0	16509000	21028000	18768500	16473000	0	8236500	0	12389000	6194500	18768500
MGG_12523T0	no hit	adhesin protein Mad1 (708 aa)	42	SNTDNQCKPKQAGGFNWSDLNPGKFSSYDDF	0.0104844	72.417	_QAGGFN(de)WSDLNPGK_	747.349	1.2617	47306000	47306000	0	23653000	0	0	0	0	0	0	0	0	0	0	0	0	0
MGG_12652T0	CRH1	extracellular cell wall glucanase Crf1 (517 aa)	163	FTNGKEIVVPGGPVQNEFHNYTIDWTKDRLQ	0.0237777	62.684	_EIVVPGGPVQN(de)EFHN(de)YTIDWTK_	850.416	5.6086	0	0	0	0	0	0	0	0	0	0	0	0	0	0	0	0	0
MGG_12652T0	CRH1	extracellular cell wall glucanase Crf1 (517 aa)	167	KEIVVPGGPVQNEFHNYTIDWTKDRLQWFIN	5.54636e-38	142.85	_EIVVPGGPVQN(de)EFHN(de)YTIDWTK_	850.416	5.6086	664630000	0	23786000	11893000	217090000	181030000	199060000	43024000	43874000	43449000	16467000	21412000	18939500	40086000	15970000	28028000	43449000
MGG_12652T0	CRH1	extracellular cell wall glucanase Crf1 (517 aa)	278	GSYQSIKIVEGESPANKTITEALAVSPSLSE	0.00449392	98.943	_IVEGESPAN(de)K_	523.766	0.57497	0	0	0	0	0	0	0	0	0	0	0	0	0	0	0	0	0
MGG_12798T0	no hit	para-nitrobenzyl esterase (557 aa)	447	ASLASVPTWKLRFDTNASWPAWRGIPHTSDT	3.98032e-72	151.79	_FDTN(de)ASWPAWR_	677.309	0.37566	60902000	0	60902000	30451000	0	0	0	0	0	0	0	0	0	0	0	0	0
MGG_12798T0	no hit	para-nitrobenzyl esterase (557 aa)	405	PDPATNPNSPFANSPNSTQYNRLSAAWSDYA	0.000921749	78.976	_LYPDPATNPNSPFANSPN(de)STQYNR_	890.077	0.68764	21882000	0	0	0	0	21882000	10941000	0	0	0	0	0	0	0	0	0	0
MGG_12804T0	PRM1	hypothetical protein (747 aa)	286	KDALKIPFDLARKELNQSSEKWAMPKDLFPL	4.69606e-08	140.49	_KELN(de)QSSEK_	533.269	1.3935	31313000	0	0	0	6648200	20655000	13651600	944910	1962300	1453605	0	0	0	1102800	0	551400	1453605
MGG_12828T0	ATG15	hypothetical protein (640 aa)	281	TWRQVCDCATSSYACNVTCVSQSLREENRYY	0.0308964	48.641	_QVCDCATSSYACN(de)VTCVSQSLR_	857.027	-0.67273	0	0	0	0	0	0	0	0	0	0	0	0	0	0	0	0	0
MGG_12939T0	CBP1/CDA1	CBP1(486 aa)	226	IAEGHQVASHTWSHQNASQLNDDQYRQQMHY	8.33229e-161	289.23	_MIAEGHQVASHTWSHQN(de)ASQLNDDQYR_	782.355	-0.28312	450270000	0	0	0	187420000	91789000	139604500	42172000	57633000	49902500	0	12167000	6083500	0	30762000	15381000	49902500
MGG_12979T0	no hit	hypothetical protein (546 aa)	213	RAFMSGWTGRKLNEENMTRSGEMYAKEIIDL	0.0159176	85.666	_LNEEN(de)MTR_	505.229	1.6386	13655000	13655000	0	6827500	0	0	0	0	0	0	0	0	0	0	0	0	0
MGG_13013T0	CHS6	chitin synthase 8 (1873 aa)	1030	TGSVNPAVLLDYKDTNITDSPNVFNSQDLNS	8.19596e-37	184.15	_DTN(de)ITDSPNVFNSQDLNSR_	1070.49	0.34546	248760000	30007000	39283000	34645000	80342000	0	40171000	6000300	37650000	21825150	0	8394600	4197300	14752000	10924000	12838000	21825150
MGG_13013T0	CHS6	chitin synthase 8 (1873 aa)	1787	ASRMSLAHSEMLMAGNRQSQFGGSQFNLPQS	0.0149969	69.229	_M(ox)SLAHSEM(ox)LMAGN(de)R_	791.849	-1.4124	26207000	0	26207000	13103500	0	0	0	0	0	0	0	0	0	0	0	0	0
MGG_13013T0	CHS6	chitin synthase 8 (1873 aa)	1120	FTKYIAGGRDFRVKYNETRPTDQSLLDFMDP	0.00272428	69.133	_YN(de)ETRPTDQSLLDFMDPSVVR_	829.397	2.9141	67479000	0	0	0	0	30846000	15423000	7355500	0	3677750	12378000	0	6189000	0	9065600	4532800	6189000
MGG_13014T0	CHS5	class V chitin synthase (1788 aa)	1018	VTGTWNGLLSNAQRNNLTTYTTLRNNMNCMD	1.40538e-18	172.1	_NN(de)LTTYTTLR_	600.311	0.18024	75968000	0	28601000	14300500	0	0	0	21806000	7454600	14630300	0	0	0	0	0	0	14630300
MGG_13177T0	no hit	hypothetical protein (257 aa)	126	LAHLDPFLRGENPPCNASAPQSCEVGDLSGK	3.99232e-18	140.64	_GENPPCN(de)ASAPQSCEVGDLSGK_	1138.99	-0.10306	400120000	31676000	39386000	35531000	115980000	75671000	95825500	14692000	9342100	12017050	16158000	21119000	18638500	29814000	18434000	24124000	24124000
MGG_13177T0	no hit	hypothetical protein (257 aa)	180	IGAFFGNRSFVFHYANKTRISCANFVRKGHK	0.00263522	99.688	_SFVFHYAN(de)K_	558.274	-0.031238	249010000	20060000	28037000	24048500	87865000	57050000	72457500	2663500	8055400	5359450	5272300	14890000	10081150	9429700	13413000	11421350	11421350
MGG_13291T0	no hit	copper amine oxidase (797 aa)	568	GGTANTLVRTDIVVENITQPWYPERGEFEMM	4.18065e-71	232.93	_TDIVVEN(de)ITQPWYPER_	981.988	-0.96134	190380000	86549000	103830000	95189500	0	0	0	0	0	0	0	0	0	0	0	0	0
MGG_13291T0	no hit	copper amine oxidase (797 aa)	159	VPRVAEYYVGPLPVDNTTTKIQPLDFMYNGA	4.90382e-08	120.24	_VAEYYVGPLPVDN(de)TTTK_	935.472	0.12631	587250000	363150000	224100000	293625000	0	0	0	0	0	0	0	0	0	0	0	0	0
MGG_13291T0	no hit	copper amine oxidase (797 aa)	586	QPWYPERGEFEMMRYNISDVASEKQALLPLP	0.000102641	118.4	_YN(de)ISDVASEK_	564.769	-0.42634	175890000	73799000	97952000	85875500	0	4142600	2071300	0	0	0	0	0	0	0	0	0	0
MGG_13429T0	no hit	glycoside hydrolase (772 aa)	310	TKWKPELALPKRDLLNLTHPDTIPTVKRIWA	0	209.66	_RDLLN(de)LTHPDTIPTVK_	918.509	4.367	2414100000	18153000	9208500	13680750	890280000	581350000	735815000	100280000	99453000	99866500	129730000	115760000	122745000	185330000	71630000	128480000	128480000
MGG_13429T0	no hit	glycoside hydrolase (772 aa)	259	PEKDTELKAILHGRENETLSRSDFMDLQQHC	1.16315e-12	112.37	_EN(de)ETLSR_	426.203	-0.54071	70072000	0	0	0	70072000	0	35036000	0	0	0	0	0	0	0	0	0	0
MGG_13429T0	no hit	glycoside hydrolase (772 aa)	230	FHYHLSDNYPLNRGRNESWQDVYSHFSLLPE	2.46539e-215	184.03	_GRN(de)ESWQDVYSHFSLLPEK_	765.702	-3.1322	450640000	0	0	0	192260000	121910000	157085000	0	0	0	32917000	49926000	41421500	0	21923000	10961500	41421500
MGG_13429T0	no hit	glycoside hydrolase (772 aa)	549	PFVPAQNLDRTVRGTNLTSVPTGSSSANRNP	1.54714e-11	132.84	_GTN(de)LTSVPTGSSSANR_	776.378	0.71438	909860000	0	48587000	24293500	206540000	155500000	181020000	51970000	53506000	52738000	65085000	84361000	74723000	117810000	59486000	88648000	88648000
MGG_13429T0	no hit	glycoside hydrolase (772 aa)	94	DISILLSQNWTLERVNGFPNFSNASGIFLGK	1.84375e-15	101.15	_VN(de)GFPNFSN(de)ASGIFLGK_	887.943	0.88285	16993000	0	0	0	16993000	0	8496500	0	0	0	0	0	0	0	0	0	0
MGG_13429T0	no hit	glycoside hydrolase (772 aa)	101	QNWTLERVNGFPNFSNASGIFLGKYNGTANY	1.84375e-15	115.31	_VN(de)GFPNFSN(de)ASGIFLGK_	887.943	-3.0977	143320000	0	0	0	60108000	0	30054000	11362000	10095000	10728500	20596000	0	10298000	0	18614000	9307000	10728500
MGG_13429T0	no hit	glycoside hydrolase (772 aa)	111	FPNFSNASGIFLGKYNGTANYENGSPTTEGY	6.42146e-18	107.41	_YN(de)GTANYENGSPTTEGYELR_	746.994	-0.6681	437920000	0	25156000	12578000	97521000	183650000	140585500	0	25591000	12795500	0	8628700	4314350	55844000	10946000	33395000	33395000
MGG_13429T0	no hit	glycoside hydrolase (772 aa)	115	SNASGIFLGKYNGTANYENGSPTTEGYELRV	6.98821e-07	76.155	_YNGTAN(de)YENGSPTTEGYELR_	1119.99	-1.1368	14487000	0	0	0	0	0	0	0	0	0	14487000	0	7243500	0	0	0	7243500
MGG_13429T0	no hit	glycoside hydrolase (772 aa)	118	SGIFLGKYNGTANYENGSPTTEGYELRVTSP	6.42146e-18	102.33	_YN(de)GTANYEN(de)GSPTTEGYELR_	1121.48	1.0053	0	0	0	0	0	0	0	0	0	0	0	0	0	0	0	0	0
MGG_13429T0	no hit	glycoside hydrolase (772 aa)	439	SDHAPILPARYPQFFNESRLLNFADQDGWQW	1.66939e-35	193.82	_YPQFFN(de)ESR_	595.772	1.0708	1356600000	22096000	37553000	29824500	359620000	291380000	325500000	64828000	90864000	77846000	74977000	64616000	69796500	108580000	70543000	89561500	89561500
MGG_13455T0	DCW1	hypothetical protein (469 aa)	250	DHDTYKVYDGGHVEHNCTDINKAQFSYSIAV	1.36862e-07	119.56	_VYDGGHVEHN(de)CTDINK_	465.957	1.6798	755860000	255970000	143300000	199635000	71966000	0	35983000	51615000	65176000	58395500	25574000	26199000	25886500	43810000	42002000	42906000	58395500
MGG_13578T0	TRR1	sulphydryl oxidase (399 aa)	195	QFSDIPSSAREVMTLNPDLIGFANGTDTPDG	4.74397e-07	75.358	_EVM(ox)TLN(de)PDLIGFAN(de)GTDTPDGR_	785.698	2.6371	0	0	0	0	0	0	0	0	0	0	0	0	0	0	0	0	0
MGG_13578T0	TRR1	sulphydryl oxidase (399 aa)	203	AREVMTLNPDLIGFANGTDTPDGRAKTEAKN	6.28429e-127	266.28	_EVM(ox)TLN(de)PDLIGFAN(de)GTDTPDGR_	785.698	2.6371	2361200000	263850000	360320000	312085000	186410000	199160000	192785000	202580000	197250000	199915000	143250000	140820000	142035000	310520000	140510000	225515000	225515000
MGG_13578T0	TRR1	sulphydryl oxidase (399 aa)	315	WGSKLAVDQSKGYLTNVPGIYAIGDANSDNS	9.44908e-54	112.9	_GYLTN(de)VPGIYAIGDANSDN(de)STNVPHALYTGK_	1076.85	3.6595	0	0	0	0	0	0	0	0	0	0	0	0	0	0	0	0	0
MGG_13578T0	TRR1	sulphydryl oxidase (399 aa)	326	GYLTNVPGIYAIGDANSDNSTNVPHALYTGK	1.18378e-60	115.18	_GYLTNVPGIYAIGDAN(de)SDNSTNVPHALYTGK_	1075.86	2.1672	0	0	0	0	0	0	0	0	0	0	0	0	0	0	0	0	0
MGG_13578T0	TRR1	sulphydryl oxidase (399 aa)	329	TNVPGIYAIGDANSDNSTNVPHALYTGKRAA	1.04797e-296	192.32	_GYLTN(de)VPGIYAIGDANSDN(de)STNVPHALYTGK_	1076.85	5.8018	785580000	87657000	0	43828500	111850000	70508000	91179000	88586000	76743000	82664500	161080000	66426000	113753000	24659000	98075000	61367000	113753000
MGG_13578T0	TRR1	sulphydryl oxidase (399 aa)	95	PAWYRYSARKQIAAYNTITFTNGTVTKIDGN	0.0220211	65.716	_QIAAYN(de)TITFTN(de)GTVTK_	924.972	-1.8419	0	0	0	0	0	0	0	0	0	0	0	0	0	0	0	0	0
MGG_13578T0	TRR1	sulphydryl oxidase (399 aa)	101	SARKQIAAYNTITFTNGTVTKIDGNDQQNFA	1.36307e-69	161.14	_QIAAYN(de)TITFTN(de)GTVTK_	924.972	-1.8419	771960000	107200000	65433000	86316500	58805000	83707000	71256000	65263000	107740000	86501500	63528000	33610000	48569000	66443000	94056000	80249500	86501500
MGG_13598T0	YPS3	endothiapepsin (455 aa)	91	LQNQVPPQAQAQRIQNGSVSAFPTRNNTEWV	0.0106102	78.324	_IQN(de)GSVSAFPTR_	640.33	-0.91625	10056000	0	10056000	5028000	0	0	0	0	0	0	0	0	0	0	0	0	0
MGG_13610T0	no hit	hydrolase (644 aa)	263	AGSDGKVTVKAHSSVNGTAAEVEVKVMDASG	1.98646e-196	302.32	_AHSSVN(de)GTAAEVEVK_	751.373	0.18569	676200000	0	0	0	320870000	216750000	268810000	9271100	25929000	17600050	14923000	21441000	18182000	35084000	23802000	29443000	29443000
MGG_13610T0	no hit	hydrolase (644 aa)	311	VNSPKLWWPETPTLYNLTVKMGDDSVDSYTA	0.000235327	97.093	_LWWPETPTLYN(de)LTVK_	932.492	0.35857	1210600000	0	0	0	358290000	242940000	300615000	61361000	57285000	59323000	134350000	88231000	111290500	36551000	129750000	83150500	111290500
MGG_13622T0	no hit	fungal cellulose binding domain-containing protein (369 aa)	196	AEFYYSCAQVRIQGSNATALPAGAETAKIPG	4.07881e-20	109.38	_IQGSN(de)ATALPAGAETAK_	801.915	-0.9693	144770000	83914000	60852000	72383000	0	0	0	0	0	0	0	0	0	0	0	0	0
MGG_13624T0	PDR5	ABC transporter CDR4 (1621 aa)	1463	DPLNGTCAEFMRNYINGTTIPGLGRIPGAGG	0.000439133	99.011	_NYIN(de)GTTIPGLGR_	689.864	0.83888	86954000	0	0	0	59082000	0	29541000	0	3440100	1720050	0	0	0	6909100	0	3454550	3454550
MGG_13626T0	no hit	alpha-galactosidase (428 aa)	86	YTYVNIDDCWSTMQRNSSGYLVADPKKWPRG	0.0289999	64.65	_N(de)SSGYLVADPK_	577.285	-0.80942	40251000	0	0	0	20408000	19844000	20126000	0	0	0	0	0	0	0	0	0	0
MGG_13765T0	no hit	hypothetical protein (583 aa)	443	LVDLEYSTIACREAFNLTGEADVANINKYGG	3.01652e-10	130.06	_EAFN(de)LTGEADVANINK_	854.917	0.48858	33228000	14650000	18578000	16614000	0	0	0	0	0	0	0	0	0	0	0	0	0
MGG_13765T0	no hit	hypothetical protein (583 aa)	58	RQSAGNPLTRLYPEYNLSVPIDHYHNETRYE	8.37849e-64	115.57	_LYPEYN(de)LSVPIDHYHN(de)ETR_	789.374	-0.40546	313990000	119370000	134670000	127020000	25353000	6578700	15965850	0	14810000	7405000	0	0	0	0	5590200	2795100	7405000
MGG_13765T0	no hit	hypothetical protein (583 aa)	68	LYPEYNLSVPIDHYHNETRYEPHADGTFPLR	8.37849e-64	115.57	_LYPEYN(de)LSVPIDHYHN(de)ETR_	789.374	-0.40546	313990000	119370000	134670000	127020000	25353000	6578700	15965850	0	14810000	7405000	0	0	0	0	5590200	2795100	7405000
MGG_13790T0	STT4	phosphatidylinositol 4-kinase (1931 aa)	167	FSIISYAAMKSVFNRNAQQRFLSDENGKYST	0.0203373	81.972	_SVFNRN(de)AQQR_	408.211	-1.5205	0	0	0	0	0	0	0	0	0	0	0	0	0	0	0	0	0
MGG_13977T0	YSP3	alkaline proteinase (964 aa)	658	VLDYTSALSLSRFALNDTNHFERYHKVDVTN	0.00135491	104.79	_FALN(de)DTNHFER_	456.214	0.77467	32079000	0	11898000	5949000	0	0	0	0	0	0	9989000	3235900	6612450	0	2561400	1280700	6612450
MGG_13977T0	YSP3	alkaline proteinase (964 aa)	382	DVIASPRFIASFQDGNNATQSSEKMPYRTSE	1.68568e-07	91.657	_FIASFQDGN(de)NATQSSEK_	923.921	0.54451	0	0	0	0	0	0	0	0	0	0	0	0	0	0	0	0	0
MGG_13977T0	YSP3	alkaline proteinase (964 aa)	383	VIASPRFIASFQDGNNATQSSEKMPYRTSET	2.66731e-25	165.02	_FIASFQDGNN(de)ATQSSEK_	923.921	1.5095	19193000	0	0	0	19193000	0	9596500	0	0	0	0	0	0	0	0	0	0
MGG_13977T0	YSP3	alkaline proteinase (964 aa)	796	ADLHRGVGPMFIDPTNITTTRRATPLAAKPN	0.000168445	94.017	_GVGPMFIDPTN(de)ITTTR_	861.934	-5.2095	191730000	0	0	0	89063000	86930000	87996500	0	0	0	0	0	0	15732000	0	7866000	7866000
MGG_13977T0	YSP3	alkaline proteinase (964 aa)	478	VFYNNEQPLIIPGSDNPSSVSNISMIAREDG	0.00233463	55.662	_HIVFYNNEQPLIIPGSDN(de)PSSVSN(de)ISMIAR_	1106.89	3.2514	0	0	0	0	0	0	0	0	0	0	0	0	0	0	0	0	0
MGG_13977T0	YSP3	alkaline proteinase (964 aa)	484	QPLIIPGSDNPSSVSNISMIAREDGERIIET	0.00233463	55.662	_HIVFYNNEQPLIIPGSDN(de)PSSVSN(de)ISMIAR_	1106.89	3.2514	0	0	0	0	0	0	0	0	0	0	0	0	0	0	0	0	0
MGG_13977T0	YSP3	alkaline proteinase (964 aa)	639	FAALAPINQVGTGLINATKVLDYTSALSLSR	1.13422e-23	152.13	_NFAALAPINQVGTGLIN(de)ATK_	672.705	-0.10952	314920000	0	0	0	116660000	118280000	117470000	17234000	19651000	18442500	12580000	9898700	11239350	7388900	0	3694450	18442500
MGG_13977T0	YSP3	alkaline proteinase (964 aa)	885	HAQASRQGGFDPATMNASDTVSLPIRFVPRS	4.86972e-07	98.443	_QGGFDPATMN(de)ASDTVSLPIR_	1040.5	-1.565	59962000	0	0	0	23700000	36261000	29980500	0	0	0	0	0	0	0	0	0	0
MGG_13993T0	no hit	hypothetical protein (303 aa)	242	STNDDPLKLVVPPTANNLSGKAPTTLGETHF	0.0191612	68.034	_LVVPPTAN(de)NLSGK_	656.871	-2.2602	0	0	0	0	0	0	0	0	0	0	0	0	0	0	0	0	0
MGG_13993T0	no hit	hypothetical protein (303 aa)	243	TNDDPLKLVVPPTANNLSGKAPTTLGETHFG	0.0191612	68.034	_LVVPPTAN(de)NLSGK_	656.871	0.026676	0	0	0	0	0	0	0	0	0	0	0	0	0	0	0	0	0
MGG_14000T0	no hit	mitotic-spindle organizing protein 1 (81 aa)	43	HLDRRTLSICISMIENGVSPEALASVVKELR	0.0240328	48.077	_RTLSICISM(ox)IEN(de)GVSPEALASVVK_	1297.18	0.2335	143030000	143030000	0	71515000	0	0	0	0	0	0	0	0	0	0	0	0	0
MGG_14057T0	no hit	lipase 5 (381 aa)	179	GHAVLDSVRAVLSFTNLTEPDSARYALWGYS	3.4407e-41	193.16	_AVLSFTN(de)LTEPDSAR_	812.409	0.14424	367620000	114900000	252720000	183810000	0	0	0	0	0	0	0	0	0	0	0	0	0
MGG_14087T0	no hit	beta 1,3 exoglucanase (905 aa)	214	NRAISEGGRCGPGSCNSTTTTPGLIYFPPGT	1.2402e-45	119.06	_CGPGSCN(de)STTTTPGLIYFPPGTYR_	1304.09	0.10041	181080000	0	0	0	84437000	0	42218500	0	0	0	0	26168000	13084000	70470000	0	35235000	35235000
MGG_14087T0	no hit	beta 1,3 exoglucanase (905 aa)	171	WLANIKHQGFAPYAPNPSNYTVFRSVKEFGA	0.0260345	59.862	_HQGFAPYAPN(de)PSNYTVFR_	1034.99	0.099751	16241000	0	0	0	0	0	0	0	0	0	0	16241000	8120500	0	0	0	8120500
MGG_14087T0	no hit	beta 1,3 exoglucanase (905 aa)	174	NIKHQGFAPYAPNPSNYTVFRSVKEFGAKGD	1.3283e-16	140.81	_HQGFAPYAPNPSN(de)YTVFR_	690.33	-1.0301	1327800000	0	0	0	0	58368000	29184000	199870000	303440000	251655000	91252000	102470000	96861000	149900000	345800000	247850000	251655000
MGG_14087T0	no hit	beta 1,3 exoglucanase (905 aa)	369	GLDGIRVGNQQFTMRNLTFIGAQTAIKQLWS	5.32593e-70	154.36	_N(de)LTFIGAQTAIK_	640.361	-0.74513	796740000	0	8243900	4121950	76652000	72775000	74713500	134530000	88864000	111697000	61790000	78086000	69938000	128340000	87157000	107748500	111697000
MGG_14157T0	no hit	hypothetical protein (454 aa)	275	NWNREVADPTKSAMFNGNATSLSGNSPSSGA	6.35464e-07	88.001	_SAM(ox)FN(de)GN(de)ATSLSGNSPSSGACVTSGPFK_	919.07	1.8557	130750000	130750000	0	65375000	0	0	0	0	0	0	0	0	0	0	0	0	0
MGG_14157T0	no hit	hypothetical protein (454 aa)	277	NREVADPTKSAMFNGNATSLSGNSPSSGACV	5.8499e-48	175.9	_SAMFNGN(de)ATSLSGNSPSSGACVTSGPFK_	1368.61	-0.7149	220750000	51311000	169440000	110375500	0	0	0	0	0	0	0	0	0	0	0	0	0
MGG_14157T0	no hit	hypothetical protein (454 aa)	284	TKSAMFNGNATSLSGNSPSSGACVTSGPFKD	6.35464e-07	66.886	_SAM(ox)FN(de)GN(de)ATSLSGNSPSSGACVTSGPFK_	919.07	1.8557	0	0	0	0	0	0	0	0	0	0	0	0	0	0	0	0	0
MGG_14307T0	FET3	L-ascorbate oxidase (604 aa)	386	IYIDVKQVVVDGGVVNGTVKGSIEWAQNSLV	9.44137e-08	128.15	_QVVVDGGVVN(de)GTVK_	687.38	0.48081	617380000	147850000	142180000	145015000	85675000	62113000	73894000	14589000	21734000	18161500	25660000	0	12830000	60110000	21727000	40918500	40918500
MGG_14307T0	FET3	L-ascorbate oxidase (604 aa)	291	SVLLRTKSVQEVASTNKTSYWIQYETRGRPT	3.06282e-33	133.81	_SVQEVASTN(de)K_	533.269	0.53408	233110000	55992000	0	27996000	0	0	0	7258700	4189600	5724150	41067000	0	20533500	108000000	16601000	62300500	62300500
MGG_14513T0	no hit	hypothetical protein (463 aa)	124	TAVPISADFTDGKLINYTAPALAAADDAFSR	2.42657e-19	148.56	_LIN(de)YTAPALAAADDAFSR_	628.319	0.40624	122840000	0	0	0	0	0	0	6176800	16086000	11131400	12338000	15955000	14146500	50834000	21451000	36142500	36142500
MGG_14598T0	no hit	hypothetical protein (720 aa)	37	AQDGRFIVTGRQTALNTTSGERPTRMNVNQM	0	230.36	_QTALN(de)TTSGERPTR_	767.889	1.4039	244270000	0	0	0	0	49225000	24612500	35713000	0	17856500	32729000	27897000	30313000	34776000	11831000	23303500	30313000
MGG_14903T0	no hit	beta-glucosidase 2 (759 aa)	360	HADPFWGAELLKAINNGTVPQSRLDDMAIRV	3.7316e-06	110.08	_AINN(de)GTVPQSR_	580.301	0.74422	0	0	0	0	0	0	0	0	0	0	0	0	0	0	0	0	0
MGG_14903T0	no hit	beta-glucosidase 2 (759 aa)	591	DDYTDGLIRHVANSCNNTIVVLHNAGPRLVD	1.74633e-05	76.586	_HVANSCN(de)NTIVVLHNAGPR_	692.681	0.32639	0	0	0	0	0	0	0	0	0	0	0	0	0	0	0	0	0
MGG_14903T0	no hit	beta-glucosidase 2 (759 aa)	592	DYTDGLIRHVANSCNNTIVVLHNAGPRLVDQ	0.0181176	63.46	_HVANSCN(de)NTIVVLHNAGPR_	692.681	0.1725	0	0	0	0	0	0	0	0	0	0	0	0	0	0	0	0	0
MGG_14903T0	no hit	beta-glucosidase 2 (759 aa)	296	VRAGTGSIMCSYNRLNNSYGCANSKALNGLL	3.26597e-12	146.16	_LN(de)NSYGCANSK_	615.769	-0.11478	59962000	10248000	0	5124000	21449000	12150000	16799500	6415200	0	3207600	5085200	4614400	4849800	0	0	0	4849800
MGG_14903T0	no hit	beta-glucosidase 2 (759 aa)	652	GKVNPSGKMPYTVARNETDYGGVQDPDLPKG	0.000903776	77.746	_N(de)ETDYGGVQDPDLPK_	825.873	-0.88025	0	0	0	0	0	0	0	0	0	0	0	0	0	0	0	0	0
MGG_15022T0	no hit	hypothetical protein (143 aa)	53	RKTVDNTPTNVNFKINGGAASNQTCTLDNPA	0.0103317	59.691	_IN(de)GGAASNQTCTLDNPAVPNSAVTK_	1252.1	-0.42862	94767000	14368000	16702000	15535000	20954000	42742000	31848000	0	0	0	0	0	0	0	0	0	0
MGG_15022T0	no hit	hypothetical protein (143 aa)	59	TPTNVNFKINGGAASNQTCTLDNPAVPNSAV	0.00313333	71.06	_INGGAASN(de)QTCTLDNPAVPNSAVTK_	835.071	-0.3972	107910000	40497000	38343000	39420000	29070000	0	14535000	0	0	0	0	0	0	0	0	0	0
MGG_15094T0	no hit	acetylcholinesterase (502 aa)	405	RIQANAPTFRYEYFGNFTNVSPKPWMGAYHS	0.000138501	106.32	_YEYFGN(de)FTNVSPK_	784.861	-0.030861	59044000	22387000	23760000	23073500	0	12898000	6449000	0	0	0	0	0	0	0	0	0	0
MGG_15288T0	VPS70	N-acetylated-alpha-linked acidic dipeptidase 2 (808 aa)	110	EWSRYYTSGPHLAGQNYSQAEWTRNKWESWG	1.76929e-70	205.63	_YYTSGPHLAGQN(de)YSQAEWTR_	778.022	0.72889	209620000	0	19602000	9801000	23041000	0	11520500	7529700	35787000	21658350	31785000	52387000	42086000	39489000	0	19744500	42086000
MGG_15291T0	KEX2	pheromone processing endoprotease KexB (853 aa)	601	WTIVVRDTKANEFQGNFTDWHLKLWGEARDA	1.29322e-11	142.85	_ANEFQGN(de)FTDWHLK_	855.394	0.51153	1278700000	0	102400000	51200000	29323000	103530000	66426500	148350000	270680000	209515000	69178000	64531000	66854500	238240000	159230000	198735000	209515000
MGG_15347T0	no hit	choline dehydrogenase (610 aa)	219	SEALHLPVVRDHNTGNSTGVKQGTGTLDANL	2.13976e-05	124.12	_DHNTGN(de)STGVK_	566.759	0.65692	12304000	0	0	0	3713600	5645600	4679600	0	0	0	0	0	0	0	0	0	0
MGG_15423T0	no hit	hypothetical protein (565 aa)	268	KFEDMKKLKEVFGLSNLTNRHDFANVLSSGI	2.59102e-18	160.18	_EVFGLSN(de)LTNR_	626.825	0.39135	718930000	34558000	90229000	62393500	113350000	54895000	84122500	26160000	34321000	30240500	66704000	105230000	85967000	39027000	87324000	63175500	85967000
MGG_15423T0	no hit	hypothetical protein (565 aa)	453	TALPDVDHINKLGGLNFSYPRVAFVDGEADP	3.84986e-58	175.73	_LGGLN(de)FSYPR_	563.793	-0.3303	74400000	0	74400000	37200000	0	0	0	0	0	0	0	0	0	0	0	0	0
MGG_15423T0	no hit	hypothetical protein (565 aa)	483	PWLYAGVHAPEAPKRNSTDTEPFLLVKGGVH	0.0033048	78.964	_RN(de)STDTEPFLLVK_	508.271	-2.8243	10297000	0	0	0	0	0	0	0	0	0	0	0	0	7559300	2737200	5148250	5148250
MGG_15423T0	no hit	hypothetical protein (565 aa)	436	LIDLPYLTLQCKYTFNMTALPDVDHINKLGG	1.62663e-06	102.65	_YTFN(de)MTALPDVDHINK_	941.451	1.345	603200000	52851000	73551000	63201000	89175000	102100000	95637500	17223000	49288000	33255500	4625200	36320000	20472600	90332000	55232000	72782000	72782000
MGG_15423T0	no hit	hypothetical protein (565 aa)	138	VVLEHRYYGASFPTPNLTTENLRFLTTDQAL	1.80861e-07	97.836	_YYGASFPTPN(de)LTTENLR_	973.973	0.3352	140610000	0	0	0	33691000	38423000	36057000	0	0	0	10380000	17085000	13732500	29989000	11038000	20513500	20513500
MGG_15479T0	no hit	hypothetical protein (304 aa)	159	LPVILSPLSRRDFWDNGTLVDSLGVERSLAM	3.34488e-05	101.96	_DFWDN(de)GTLVDSLGVER_	913.428	-0.46563	79338000	0	0	0	0	0	0	0	0	0	24735000	12400000	18567500	36571000	5632900	21101950	21101950
MGG_15555T0	no hit	hypothetical protein (86 aa)	5;5	___________MQNQNIYHPYTQPGWLKRIV	0.0113486	53.981	_(ac)M(ox)QNQN(de)IYHPYTQPGWLK_	727.01	-0.040232	83296000	0	0	0	0	0	0	0	0	0	0	83296000	41648000	0	0	0	41648000
MGG_15671T0	QRI1	hypothetical protein (505 aa)	317	RKRNATESVGLILLKNGKPDVVEYSEIDKET	1.4113e-36	115.96	_N(de)GKPDVVEYSEIDKETAEATDAK_	838.066	0.24767	0	0	0	0	0	0	0	0	0	0	0	0	0	0	0	0	0
MGG_15830T0	TUL1	hypothetical protein (877 aa)	294	LTPGLNFFRTSQKLLNETIGEVLRRKEKARF	0.00442729	89.356	_LLN(de)ETIGEVLR_	630.358	0.7301	0	0	0	0	0	0	0	0	0	0	0	0	0	0	0	0	0
MGG_15950T0	no hit	hypothetical protein (536 aa)	281	ATETLTNDGAGSPVGNGTGLIRSAFRPSDDS	3.90533e-127	271.62	_ATETLTNDGAGSPVGN(de)GTGLIR_	1052.52	0.32766	2540700000	125360000	158590000	141975000	755380000	533120000	644250000	88426000	102570000	95498000	117260000	121190000	119225000	223650000	126370000	175010000	175010000
MGG_15950T0	no hit	hypothetical protein (536 aa)	189	VNNAAKEDTVKPQYSNSSVFECKYELDSLAA	1.19639e-07	121.27	_EDTVKPQYSN(de)SSVFECK_	674.307	0.28517	1970200000	246780000	138970000	192875000	332730000	553390000	443060000	65318000	83376000	74347000	178130000	95340000	136735000	179520000	88729000	134124500	136735000
MGG_15950T0	no hit	hypothetical protein (536 aa)	483	STDGLGLIHESINAHNQSDWTRQWFSWANGL	6.9525e-180	168.57	_EVVSSTDGLGLIHESINAHN(de)QSDWTR_	956.793	0.80696	0	0	0	0	0	0	0	0	0	0	0	0	0	0	0	0	0
MGG_15951T0	YFR018C	hypothetical protein (383 aa)	97	QQHITSFFARELPKWNVSWQNSTGTTPVTGN	0.00212118	71.558	_WN(de)VSWQN(de)STGTTPVTGNK_	991.965	2.9475	0	0	0	0	0	0	0	0	0	0	0	0	0	0	0	0	0
MGG_15951T0	YFR018C	hypothetical protein (383 aa)	102	SFFARELPKWNVSWQNSTGTTPVTGNKQVPF	7.00411e-11	129.62	_WNVSWQN(de)STGTTPVTGNK_	990.471	-0.84755	55348000	15690000	16710000	16200000	0	13273000	6636500	4709400	0	2354700	0	0	0	2427600	0	1213800	2354700
MGG_16154T0	DEG1	tRNA-pseudouridine synthase (695 aa)	597	WARSKGFESAVELSENPEWRSVIKARKAAAA	0.000759411	78.441	_GFESAVELSEN(de)PEWRSVIK_	1090.54	-0.73775	3657400000	446070000	226540000	336305000	432420000	357860000	395140000	300420000	367250000	333835000	256850000	255930000	256390000	452570000	260010000	356290000	356290000
MGG_16377T0	ACF2	hypothetical protein (791 aa)	435	AAGKSELAEDIIKLTNLTSKYYAGIAFSTYA	0.000144721	122.13	_LTN(de)LTSK_	390.223	0.26447	1982700000	73405000	58344000	65874500	264970000	374600000	319785000	95586000	136110000	115848000	160660000	169570000	165115000	343590000	143450000	243520000	243520000
MGG_16377T0	ACF2	hypothetical protein (791 aa)	714	RAPFVRQEWDQYFAGNRTGNLTGGGFVGHVY	1.20637e-35	190.86	_QEWDQYFAGN(de)R_	708.807	0.28457	996070000	102680000	76320000	89500000	143420000	205460000	174440000	33573000	38774000	36173500	54524000	44861000	49692500	137340000	91056000	114198000	114198000
MGG_16377T0	ACF2	hypothetical protein (791 aa)	358	HHVKSFDQRTSEGITNVTLASTTKGIATAVF	3.16217e-111	192.32	_TSEGITN(de)VTLASTTK_	763.396	0.51167	2660100000	111140000	106390000	108765000	679560000	469110000	574335000	94620000	133310000	113965000	176080000	146480000	161280000	372970000	158210000	265590000	265590000
MGG_16417T0	GTB1/Gas2	hypothetical protein (563 aa)	97	LSPEQPLAKSLSGTTNASNALPGFWCENKGH	1.28073e-37	185.87	_SLSGTTN(de)ASNALPGFWCENK_	1078.99	0.38776	2021900000	110210000	384260000	247235000	308940000	244120000	276530000	43704000	151960000	97832000	139130000	169570000	154350000	52192000	77769000	64980500	154350000
MGG_16417T0	GTB1/Gas2	hypothetical protein (563 aa)	100	EQPLAKSLSGTTNASNALPGFWCENKGHEPG	0.00362386	67.43	_SLSGTTN(de)ASN(de)ALPGFWCENK_	1080.49	1.9255	0	0	0	0	0	0	0	0	0	0	0	0	0	0	0	0	0
MGG_16538T0	no hit	hypothetical protein (495 aa)	239;239	LATDDEQGAQYLKIKNGTTAIVTSLAATLPA	0.0138874	59.857	_IKN(de)GTTAIVTSLAATLPADR_	672.712	-0.62724	0	0	0	0	0	0	0	0	0	0	0	0	0	0	0	0	0
MGG_16538T0	no hit	hypothetical protein (495 aa)	95;95	LGATWINNKTQEHVYNLTRLFGLETAVQYIA	1.56508e-07	135.1	_TQEHVYN(de)LTR_	421.879	-0.054463	245750000	0	0	0	0	0	0	0	0	0	0	33691000	16845500	172720000	0	86360000	86360000
MGG_16721T0	no hit	hypothetical protein (595 aa)	91	IGGNTADMASYVDRLNTTAVAIPAPNGAQRF	3.97951e-05	79.81	_LN(de)TTAVAIPAPN(de)GAQR_	800.427	3.4217	0	0	0	0	0	0	0	0	0	0	0	0	0	0	0	0	0
MGG_16853T0	no hit	hypothetical protein (626 aa)	184	KKSVAFTPPGSSRFENATAEYNPQAFSSSGG	0.0306837	49.089	_FEN(de)ATAEYNPQAFSSSGGPLR_	1123.52	0.046082	3290300	0	0	0	0	0	0	0	0	0	0	0	0	0	0	0	0
MGG_17123T0	ZPS1	hypothetical protein (299 aa)	64	WREGAVDSYPIHSSCNGTERLQLARALDETV	0	218.12	_EGAVDSYPIHSSCN(de)GTER_	661.286	0.87707	11927000000	79731000	143200000	111465500	5989400000	5257500000	5623450000	0	0	0	141530000	0	70765000	128000000	0	64000000	70765000
MGG_17123T0	ZPS1	hypothetical protein (299 aa)	150	GNCHQEGWGGHWRGENATSETVICPLSYTTR	3.40771e-27	169.28	_GEN(de)ATSETVICPLSYTTR_	1001.47	0.42758	2219700000	51325000	53779000	52552000	2014400000	24490000	1019445000	0	0	0	35336000	0	17668000	36691000	0	18345500	18345500
MGG_17123T0	ZPS1	hypothetical protein (299 aa)	105	LRFGKTSSLYSKYFGNASTAEPVGWYHKLVG	2.02983e-57	214.53	_YFGN(de)ASTAEPVGWYHK_	915.423	-0.41502	30884000000	637180000	73337000	355258500	15294000000	13157000000	14225500000	69271000	209090000	139180500	266020000	107580000	186800000	127820000	126130000	126975000	186800000
MGG_17153T0	CTS2	hypothetical protein (429 aa)	208	DFINVMAYDLMNRRDNVTLPHTDVKGSAAVV	1.09779e-71	176.05	_RDN(de)VTLPHTDVK_	350.187	-0.63615	4655800000	1993300000	2564900000	2279100000	59926000	37732000	48829000	0	0	0	0	0	0	0	0	0	0
MGG_17153T0	CTS2	hypothetical protein (429 aa)	75	YEPFKPISEIRGMFNNGTKVCMAIGGWGDNV	0.000184816	95.909	_GMFNN(de)GTK_	436.197	4.1315	0	0	0	0	0	0	0	0	0	0	0	0	0	0	0	0	0
MGG_17266T0	no hit	hypothetical protein (112 aa)	72	SRLVPAGDSTRFKLGNQSYLVFTGRDCTVVD	0.00198538	78.763	_FKLGN(de)QSYLVFTGR_	544.959	-1.9343	817200000	161970000	33497000	97733500	13720000	265750000	139735000	50451000	82443000	66447000	49539000	45626000	47582500	48145000	6645900	27395450	66447000
MGG_17595T0	no hit	hypothetical protein (510 aa)	387	IYGGSRQVSGPLQENNVTDDSVVHDFVKSNL	1.55674e-08	109.44	_QVSGPLQENN(de)VTDDSVVHDFVK_	810.727	-1.2927	99851000	0	0	0	0	0	0	28543000	42453000	35498000	0	28855000	14427500	0	0	0	35498000
MGG_17734T0	no hit	hypothetical protein (136 aa)	87	TNHPDGLSDGRLMVENMLKTLYGVVSDVVIT	0.0244984	72.23	_LM(ox)VEN(de)MLK_	498.753	-0.31334	6621700000	0	0	0	6621700000	0	3310850000	0	0	0	0	0	0	0	0	0	0
MGG_17961T0	no hit	hypothetical protein (417 aa)	205	PDATELRHVQTYAQPNITVPNRATFAGDDVD	1.60103e-23	162.87	_HVQTYAQPN(de)ITVPNR_	580.969	0.58161	968120000	46663000	85483000	66073000	119010000	99072000	109041000	75706000	73316000	74511000	79774000	74838000	77306000	107380000	83971000	95675500	95675500
MGG_18003T0	ATP7	ATP synthase subunit D (174 aa)	123	NQVDMTLKDLQKTLENIETARPFEDLTVDEV	0.000474201	59.282	_TLEN(de)IETARPFEDLTVDEVAAAEPSIDEK_	1603.28	3.2306	0	0	0	0	0	0	0	0	0	0	0	0	0	0	0	0	0
MGG_18049T0	no hit	hypothetical protein (139 aa)	117	EVRDRIKVKVSSAEDNSRVNRAKECHVIYSA	0.0288471	85.813	_VSSAEDN(de)SRVN(de)R_	670.315	1.1259	23526000000	2661900000	2462300000	2562100000	2318900000	2063100000	2191000000	1694400000	2322000000	2008200000	2297400000	1661200000	1979300000	1870100000	1057800000	1463950000	2008200000
