# Supplementary material for: Quantitative proteomics analysis reveals important roles of N-glycosylation on ER quality control system for development and pathogenesis in Magnaporthe oryzae
Source: PLoS Pathog. 2020 Feb 24;16(2):e1008355. doi: 10.1371/journal.ppat.1008355 (PMC7058352; doi:10.1371/journal.ppat.1008355)
Supplement: S2 Table — (XLSX) [file ppat.1008355.s005.xlsx]

## Sheet: Sheet1
S2 Table. List of all identified N-proteins in M. oryzae.
protein	description
MGG_00052T0	hypothetical protein (225 aa)
MGG_00068T0	gliotoxin biosynthesis protein GliK (450 aa)
MGG_00072T0	isoamyl alcohol oxidase (600 aa)
MGG_00081T0	hypothetical protein (190 aa)
MGG_00086T0	endochitinase (425 aa)
MGG_00088T0	glycosyl hydrolase (569 aa)
MGG_00150T0	hypothetical protein (405 aa)
MGG_00164T0	galactosyltransferase (542 aa)
MGG_00171T0	mannan polymerase complexes MNN9 subunit (374 aa)
MGG_00194T0	hypothetical protein (469 aa)
MGG_00202T0	hypothetical protein (361 aa)
MGG_00225T0	hypothetical protein (179 aa)
MGG_00276T0	FAD binding domain-containing protein (515 aa)
MGG_00309T0	carboxypeptidase S (596 aa)
MGG_00316T0	tissue alpha-L-fucosidase (804 aa)
MGG_00341T0	eukaryotic translation initiation factor 3 subunit D (574 aa)
MGG_00409T0	hypothetical protein (113 aa)
MGG_00469T0	hypothetical protein (976 aa)
MGG_00486T0	hypothetical protein (162 aa)
MGG_00499T0	acetylcholinesterase (610 aa)
MGG_00506T0	hypothetical protein (1516 aa)
MGG_00513T0	hypothetical protein (85 aa)
MGG_00552T0	acid phosphatase (464 aa)
MGG_00577T0	hypothetical protein (476 aa)
MGG_00578T0	hypothetical protein (658 aa)
MGG_00592T0	cell wall glucanosyltransferase (368 aa)
MGG_00683T0	endoplasmic oxidoreductin-1 (607 aa)
MGG_00775T0	carboxypeptidase KEX1 (635 aa)
MGG_00777T0	hypothetical protein (266 aa)
MGG_00799T0	peptide-N4-(N-acetyl-beta-glucosaminyl)asparagine amidase A (801 aa)
MGG_00819T0	niemann-Pick C1 protein (1276 aa)
MGG_00922T0	vacuolar protease A (396 aa)
MGG_00937T0	ATP-binding cassette sub-family A member 8-A (1655 aa)
MGG_00987T0	hypothetical protein (522 aa)
MGG_00994T0	mannosyl-oligosaccharide 1,2-alpha-mannosidase IC (532 aa)
MGG_01084T0	glyceraldehyde-3-phosphate dehydrogenase (337 aa)
MGG_01085T0	ThiJ/PfpI family protein (250 aa)
MGG_01096T0	glucoamylase (650 aa)
MGG_01101T0	hypothetical protein (853 aa)
MGG_01111T0	cytochrome c oxidase subunit 6B (86 aa)
MGG_01134T0	cell wall glucanase (440 aa)
MGG_01147T0	alpha-N-arabinofuranosidase A (668 aa)
MGG_01156T1	hypothetical protein (855 aa)
MGG_01261T0	trehalase (699 aa)
MGG_01296T0	hypothetical protein (595 aa)
MGG_01401T0	hypothetical protein (253 aa)
MGG_01557T0	phosphatidylglycerol/phosphatidylinositol transfer protein (179 aa)
MGG_01563T0	ABC transporter (1080 aa)
MGG_01588T0	14-3-3 family protein (273 aa)
MGG_01607T0	calnexin (578 aa)
MGG_01609T0	hypothetical protein (183 aa)
MGG_01655T0	copper radical oxidase (1004 aa)
MGG_01732T0	3-carboxymuconate cyclase (397 aa)
MGG_01746T0	hypothetical protein (380 aa)
MGG_01764T0	hypothetical protein (279 aa)
MGG_01819T0	glycogen phosphorylase (889 aa)
MGG_01837T0	GPI ethanolamine phosphate transferase 1 (1004 aa)
MGG_01885T0	beta-glucosidase (798 aa)
MGG_01896T0	DJ-1/PfpI family protein (325 aa)
MGG_01912T0	beta-glucosidase 1 (811 aa)
MGG_01952T0	hypothetical protein (460 aa)
MGG_02085T0	FAD-linked sulfhydryl oxidase ALR (218 aa)
MGG_02134T0	gamma-glutamyltransferase (567 aa)
MGG_02156T0	iron transport multicopper oxidase FET5 (600 aa)
MGG_02252T0	tetrahydroxynaphthalene reductase (284 aa)
MGG_02257T0	hypothetical protein (318 aa)
MGG_02309T0	carboxypeptidase S1 (635 aa)
MGG_02330T0	hypothetical protein (613 aa)
MGG_02355T0	hypothetical protein (229 aa)
MGG_02368T0	galactose oxidase (670 aa)
MGG_02371T0	alcohol dehydrogenase (670 aa)
MGG_02386T0	hypothetical protein (355 aa)
MGG_02503T0	glucose-regulated protein (665 aa)
MGG_02507T0	inulinase (631 aa)
MGG_02515T0	SNF7 family protein (203 aa)
MGG_02531T0	minor extracellular protease vpr (910 aa)
MGG_02532T0	endoglucanase 1 (425 aa)
MGG_02646T0	hypothetical protein (340 aa)
MGG_02654T0	hypothetical protein (574 aa)
MGG_02758T0	hypothetical protein (286 aa)
MGG_02819T0	hypothetical protein (619 aa)
MGG_02821T0	dolichyl-di-phosphooligosaccharide-protein glycotransferase (467 aa)
MGG_02842T0	hsp70-like protein (573 aa)
MGG_02849T0	hypothetical protein (468 aa)
MGG_02853T0	nuclease PA3 (307 aa)
MGG_02867T0	hypothetical protein (975 aa)
MGG_02884T0	beta-Ig-H3/Fasciclin (350 aa)
MGG_02915T0	FAD binding domain-containing protein (516 aa)
MGG_02998T0	hypothetical protein (615 aa)
MGG_03014T0	hypothetical protein (503 aa)
MGG_03029T0	metalloproteinase (358 aa)
MGG_03081T0	hypothetical protein (387 aa)
MGG_03154T0	hypothetical protein (621 aa)
MGG_03245T0	aldose 1-epimerase (405 aa)
MGG_03351T0	glycosyl hydrolase (797 aa)
MGG_03369T0	hypothetical protein (197 aa)
MGG_03374T0	beta-1,6-galactanase (424 aa)
MGG_03385T0	hypothetical protein (369 aa)
MGG_03439T0	acid phosphatase (301 aa)
MGG_03470T0	hypothetical protein (709 aa)
MGG_03508T0	Cel3e (766 aa)
MGG_03510T0	UDP-glucose:glycoprotein glucosyltransferase (1509 aa)
MGG_03521T0	aconitate hydratase (785 aa)
MGG_03560T0	phospholipid:diacylglycerol acyltransferase (639 aa)
MGG_03641T0	elongation factor 1-alpha (474 aa)
MGG_03692T0	glutaminyl-peptide cyclotransferase (389 aa)
MGG_03703T0	hypothetical protein (952 aa)
MGG_03759T0	GPI transamidase component GPI16 (646 aa)
MGG_03882T0	gamma-glutamyltransferase (593 aa)
MGG_03891T0	hypothetical protein (279 aa)
MGG_04034T0	formate dehydrogenase (443 aa)
MGG_04045T0	mannosyl-oligosaccharide glucosidase (824 aa)
MGG_04052T0	ClpTM1 domain-containing protein (671 aa)
MGG_04078T0	hypothetical protein (537 aa)
MGG_04128T0	hypothetical protein (551 aa)
MGG_04172T0	glycosyl hydrolase (748 aa)
MGG_04194T0	acetyl esterase (351 aa)
MGG_04253T0	hypothetical protein (446 aa)
MGG_04257T0	hypothetical protein (447 aa)
MGG_04378T0	integral membrane protein (523 aa)
MGG_04400T0	ATP-dependent RNA helicase eIF4A (397 aa)
MGG_04427T0	dolichyl-phosphate-mannose-protein mannosyltransferase 4 (775 aa)
MGG_04525T0	hypothetical protein (477 aa)
MGG_04574T0	3-beta-hydroxysteroid-Delta(8),Delta(7)-isomerase (280 aa)
MGG_04582T0	hypothetical protein (542 aa)
MGG_04629T0	putative flavin carrier membrane protein 3 (1261 aa)
MGG_04672T0	hypothetical protein (448 aa)
MGG_04689T0	glucan 1,3-beta-glucosidase (398 aa)
MGG_04703T0	hypothetical protein (1234 aa)
MGG_04733T0	alkaline protease (724 aa)
MGG_04765T0	hypothetical protein (496 aa)
MGG_04773T0	oligosaccharyl transferase STT3 subunit (751 aa)
MGG_04804T0	hypothetical protein (496 aa)
MGG_04825T0	endopolyphosphatase (682 aa)
MGG_04829T0	60S ribosomal protein L9-A (195 aa)
MGG_04847T0	peptidase M14 (450 aa)
MGG_04870T0	hypothetical protein (577 aa)
MGG_04913T0	hypothetical protein (105 aa)
MGG_04919T0	hypothetical protein (307 aa)
MGG_04920T0	palmitoyl-protein thioesterase 1 (333 aa)
MGG_04925T0	hypothetical protein (199 aa)
MGG_04973T0	carbonate dehydratase (273 aa)
MGG_05088T0	glutamate carboxypeptidase 2 (914 aa)
MGG_05109T0	hypothetical protein (388 aa)
MGG_05110T0	hypothetical protein (380 aa)
MGG_05139T0	hypothetical protein (477 aa)
MGG_05165T0	hypothetical protein (511 aa)
MGG_05193T0	cell division control protein 48 (821 aa)
MGG_05232T0	hypothetical protein (245 aa)
MGG_05246T0	alpha-L-rhamnosidase A (734 aa)
MGG_05299T0	alkaline phosphatase (588 aa)
MGG_05320T0	translocation protein sec63 (705 aa)
MGG_05366T0	feruloyl esterase B (632 aa)
MGG_05539T0	carboxypeptidase 2 (550 aa)
MGG_05599T0	beta-glucosidase 1 (768 aa)
MGG_05625T0	transmembrane protein 56 (351 aa)
MGG_05650T0	PAP2 domain-containing protein (486 aa)
MGG_05663T0	carboxypeptidase Y (553 aa)
MGG_05689T0	hypothetical protein (442 aa)
MGG_05785T0	levanase (660 aa)
MGG_05788T0	Poly(3-hydroxybutyrate) depolymerase (322 aa)
MGG_05809T0	alpha-N-arabinofuranosidase A (647 aa)
MGG_05855T0	hypothetical protein (628 aa)
MGG_05862T0	tyrosinase (386 aa)
MGG_05864T0	exo-beta-D-glucosaminidase (957 aa)
MGG_05865T0	glyoxal oxidase (1166 aa)
MGG_05879T0	hypothetical protein (244 aa)
MGG_05984T0	levo-lactonase (463 aa)
MGG_05989T0	seprase (779 aa)
MGG_06156T0	hypothetical protein (882 aa)
MGG_06167T0	phytase (522 aa)
MGG_06183T0	hypothetical protein (286 aa)
MGG_06189T0	hypothetical protein (391 aa)
MGG_06380T0	ATPase family AAA domain-containing protein 2 (1707 aa)
MGG_06418T0	hypothetical protein (546 aa)
MGG_06489T0	NADP-dependent alcohol dehydrogenase 6 (361 aa)
MGG_06587T0	leucyl aminopeptidase (390 aa)
MGG_06631T0	hypothetical protein (429 aa)
MGG_06643T0	hypothetical protein (780 aa)
MGG_06653T0	hypothetical protein (236 aa)
MGG_06662T0	FAD binding domain-containing protein (505 aa)
MGG_06714T0	hypothetical protein (275 aa)
MGG_06722T0	1,3-beta-glucanosyltransferase gel2 (486 aa)
MGG_06786T0	disulfide-isomerase A6 precurso (472 aa)
MGG_06913T0	seryl-tRNA synthetase (498 aa)
MGG_06924T0	nucleosome assembly protein (405 aa)
MGG_07087T0	pre-mRNA-splicing factor SYF1 (833 aa)
MGG_07101T0	mannan endo-1,6-alpha-mannosidase DCW1 (429 aa)
MGG_07146T0	glycosyl hydrolase (915 aa)
MGG_07190T0	dolichyl-phosphate-mannose-protein mannosyltransferase 2 (744 aa)
MGG_07287T0	lysophospholipase Plb3 (675 aa)
MGG_07324T0	hypothetical protein (234 aa)
MGG_07367T0	hypothetical protein (277 aa)
MGG_07411T0	hypothetical protein (103 aa)
MGG_07419T0	hypothetical protein (407 aa)
MGG_07470T0	hypothetical protein (610 aa)
MGG_07502T0	chaperone dnaJ 2 (417 aa)
MGG_07577T0	hypothetical protein (607 aa)
MGG_07624T0	hypothetical protein (185 aa)
MGG_07666T0	endoplasmic reticulum mannosyl-oligosaccharide 1,2-alpha-mannosidase (653 aa)
MGG_07704T0	carboxypeptidase A (444 aa)
MGG_07729T0	hypothetical protein (523 aa)
MGG_07745T0	dipeptidyl aminopeptidase B (939 aa)
MGG_07771T0	diphenol oxidase (695 aa)
MGG_07791T0	surface protein 1 (135 aa)
MGG_07833T0	ferric reductase (699 aa)
MGG_07842T0	hypothetical protein (573 aa)
MGG_07847T0	hypothetical protein (206 aa)
MGG_07868T0	glycosyl hydrolase family 10 (363 aa)
MGG_07871T0	hypothetical protein (242 aa)
MGG_07877T0	dipeptidyl-peptidase V (719 aa)
MGG_07999T0	hypothetical protein (764 aa)
MGG_08047T0	glycerophosphoryl diester phosphodiesterase (425 aa)
MGG_08080T0	hypothetical protein (286 aa)
MGG_08267T0	hypothetical protein (541 aa)
MGG_08274T0	glycosyl hydrolase (788 aa)
MGG_08275T0	hypothetical protein (203 aa)
MGG_08370T0	1,3-beta-glucanosyltransferase gel3 (534 aa)
MGG_08429T0	hypothetical protein (681 aa)
MGG_08583T0	beta-glucosidase 1 (569 aa)
MGG_08589T0	hypothetical protein (369 aa)
MGG_08623T0	neutral alpha-glucosidase AB (981 aa)
MGG_08624T0	C-8 sterol isomerase (222 aa)
MGG_08655T0	hypothetical protein (393 aa)
MGG_08736T0	carboxypeptidase 2 (521 aa)
MGG_08748T0	hypothetical protein (680 aa)
MGG_08752T0	exopolygalacturonase (465 aa)
MGG_08758T0	aminopeptidase Y (495 aa)
MGG_08760T0	high-affinity nicotinic acid transporter (516 aa)
MGG_08772T0	hypothetical protein (307 aa)
MGG_08823T0	hypothetical protein (404 aa)
MGG_08971T0	hypothetical protein (191 aa)
MGG_08985T0	beta-xylosidase (848 aa)
MGG_08994T0	hypothetical protein (242 aa)
MGG_09079T0	hypothetical protein (235 aa)
MGG_09139T0	laccase-1 (598 aa)
MGG_09160T0	beta-glucosidase 1 (986 aa)
MGG_09167T0	hypothetical protein (468 aa)
MGG_09189T0	cellobiose dehydrogenase (569 aa)
MGG_09199T0	repressible acid phosphatase (474 aa)
MGG_09226T0	fumarate reductase (537 aa)
MGG_09248T0	hypothetical protein (163 aa)
MGG_09272T0	beta-glucosidase 1 (874 aa)
MGG_09287T0	oligosaccharyltransferase alpha subunit (485 aa)
MGG_09321T0	hypothetical protein (365 aa)
MGG_09352T0	minor extracellular protease vpr (907 aa)
MGG_09367T0	malate dehydrogenase (337 aa)
MGG_09372T0	hypothetical protein (486 aa)
MGG_09398T0	hypothetical protein (549 aa)
MGG_09460T0	cell wall protein (258 aa)
MGG_09468T0	hypothetical protein (389 aa)
MGG_09488T0	hypothetical protein (223 aa)
MGG_09489T0	hypothetical protein (664 aa)
MGG_09491T0	hypothetical protein (173 aa)
MGG_09495T0	Arp2/3 complex subunit (203 aa)
MGG_09506T0	hypothetical protein (595 aa)
MGG_09575T0	hypothetical protein (475 aa)
MGG_09602T0	hypothetical protein (641 aa)
MGG_09640T0	alpha-amylase 1 (533 aa)
MGG_09692T0	aminopeptidase Y (517 aa)
MGG_09736T0	hypothetical protein (211 aa)
MGG_09767T0	hypothetical protein (345 aa)
MGG_09782T0	hypothetical protein (432 aa)
MGG_09817T0	minor extracellular protease vpr (903 aa)
MGG_09834T0	catalase-peroxidase 2 (787 aa)
MGG_09840T0	acetylxylan esterase 2 (300 aa)
MGG_09842T0	hypothetical protein (171 aa)
MGG_09922T0	beta-hexosaminidase subunit beta (581 aa)
MGG_10104T0	zinc metalloprotease mde10 (711 aa)
MGG_10171T0	hypothetical protein (402 aa)
MGG_10318T0	hypothetical protein (178 aa)
MGG_10400T0	GPI-anchored cell wall beta-1,3-endoglucanase EglC (311 aa)
MGG_10423T0	cellulase (472 aa)
MGG_10445T0	thermostable alkaline protease (793 aa)
MGG_10466T0	hypothetical protein (266 aa)
MGG_10490T0	GPI-anchor transamidase (395 aa)
MGG_10507T0	amidohydrolase (988 aa)
MGG_10510T0	ribonuclease T2 (325 aa)
MGG_10514T0	WSC domain-containing protein (385 aa)
MGG_10600T0	hypothetical protein (681 aa)
MGG_10662T0	alpha-glucosidase (966 aa)
MGG_10669T0	endonuclease/exonuclease/phosphatase (619 aa)
MGG_10742T0	hypothetical protein (408 aa)
MGG_10748T0	hypothetical protein (674 aa)
MGG_10799T0	acid phosphatase PHO1 (528 aa)
MGG_10877T0	hypothetical protein (265 aa)
MGG_11210T0	beta-glucosidase 1 (877 aa)
MGG_11335T0	hypothetical protein (610 aa)
MGG_11374T0	alpha-galactosidase (513 aa)
MGG_11400T0	endo-1,4-beta-xylanase D (488 aa)
MGG_11861T0	1,3-beta-glucanosyltransferase gel4 (529 aa)
MGG_11916T0	hypothetical protein (187 aa)
MGG_12128T0	calcium influx-promoting protein ehs1 (609 aa)
MGG_12247T0	hypothetical protein (221 aa)
MGG_12276T0	hypothetical protein (1016 aa)
MGG_12405T0	cell division control protein 50 (438 aa)
MGG_12442T0	aminopeptidase Y (490 aa)
MGG_12474T0	5'-nucleotidase (557 aa)
MGG_12523T0	adhesin protein Mad1 (708 aa)
MGG_12652T0	extracellular cell wall glucanase Crf1 (517 aa)
MGG_12798T0	para-nitrobenzyl esterase (557 aa)
MGG_12804T0	hypothetical protein (747 aa)
MGG_12828T0	hypothetical protein (640 aa)
MGG_12939T0	hypothetical protein (486 aa)
MGG_12979T0	hypothetical protein (546 aa)
MGG_13013T0	chitin synthase 8 (1873 aa)
MGG_13014T0	class V chitin synthase (1788 aa)
MGG_13177T0	hypothetical protein (257 aa)
MGG_13291T0	copper amine oxidase (797 aa)
MGG_13429T0	glycoside hydrolase (772 aa)
MGG_13455T0	hypothetical protein (469 aa)
MGG_13578T0	sulphydryl oxidase (399 aa)
MGG_13598T0	endothiapepsin (455 aa)
MGG_13610T0	hydrolase (644 aa)
MGG_13622T0	fungal cellulose binding domain-containing protein (369 aa)
MGG_13624T0	ABC transporter CDR4 (1621 aa)
MGG_13626T0	alpha-galactosidase (428 aa)
MGG_13765T0	hypothetical protein (583 aa)
MGG_13790T0	phosphatidylinositol 4-kinase (1931 aa)
MGG_13977T0	alkaline proteinase (964 aa)
MGG_13993T0	hypothetical protein (303 aa)
MGG_14000T0	mitotic-spindle organizing protein 1 (81 aa)
MGG_14057T0	lipase 5 (381 aa)
MGG_14087T0	beta 1,3 exoglucanase (905 aa)
MGG_14157T0	hypothetical protein (454 aa)
MGG_14307T0	L-ascorbate oxidase (604 aa)
MGG_14513T0	hypothetical protein (463 aa)
MGG_14598T0	hypothetical protein (720 aa)
MGG_14903T0	beta-glucosidase 2 (759 aa)
MGG_15022T0	hypothetical protein (143 aa)
MGG_15094T0	acetylcholinesterase (502 aa)
MGG_15288T0	N-acetylated-alpha-linked acidic dipeptidase 2 (808 aa)
MGG_15291T0	pheromone processing endoprotease KexB (853 aa)
MGG_15347T0	choline dehydrogenase (610 aa)
MGG_15423T0	hypothetical protein (565 aa)
MGG_15479T0	hypothetical protein (304 aa)
MGG_15555T0	hypothetical protein (86 aa)
MGG_15671T0	hypothetical protein (505 aa)
MGG_15830T0	hypothetical protein (877 aa)
MGG_15950T0	hypothetical protein (536 aa)
MGG_15951T0	hypothetical protein (383 aa)
MGG_16154T0	tRNA-pseudouridine synthase (695 aa)
MGG_16377T0	hypothetical protein (791 aa)
MGG_16417T0	hypothetical protein (563 aa)
MGG_16538T0	hypothetical protein (495 aa)
MGG_16721T0	hypothetical protein (595 aa)
MGG_16853T0	hypothetical protein (626 aa)
MGG_17123T0	hypothetical protein (299 aa)
MGG_17153T0	hypothetical protein (429 aa)
MGG_17266T0	hypothetical protein (112 aa)
MGG_17595T0	hypothetical protein (510 aa)
MGG_17734T0	hypothetical protein (136 aa)
MGG_17961T0	hypothetical protein (417 aa)
MGG_18003T0	ATP synthase subunit D (174 aa)
MGG_18049T0	hypothetical protein (139 aa)
