# Supplementary material for: Quantitative proteomics analysis reveals important roles of N-glycosylation on ER quality control system for development and pathogenesis in Magnaporthe oryzae
Source: PLoS Pathog. 2020 Feb 24;16(2):e1008355. doi: 10.1371/journal.ppat.1008355 (PMC7058352; doi:10.1371/journal.ppat.1008355)
Supplement: S3 Table — (XLSX) [file ppat.1008355.s006.xlsx]

## Sheet: Total
S3 Table. Differentially expressed N-glycosylation sites during different stages.
Protein ID	Name	Annotation	N-site	Average MY	Average CO	Average AP
MGG_01609T0	no hit	hypothetical protein (183 aa)	85	9.82886	9.6993	9.84183
MGG_09272T0	Bgl3A/Cel3b	beta-glucosidase 1 (874 aa)	698	9.25237	9.50509	9.57202
MGG_07087T0	SYF1	pre-mRNA-splicing factor SYF1 (833 aa)	260	8.99035	9.38744	9.35717
MGG_18049T0	no hit	hypothetical protein (139 aa)	117	9.4086	9.34064	9.30281
MGG_06189T0	ECM33	hypothetical protein (391 aa)	235	9.54728	9.44713	9.25903
MGG_04689T0	BGL2	glucan 1,3-beta-glucosidase (398 aa)	185	9.06545	9.05023	9.12874
MGG_05785T0	SUC2	levanase (660 aa)	264	9.77915	9.30535	9.10944
MGG_10171T0	YDR415C	hypothetical protein (402 aa)	144	8.69414	8.69755	9.10294
MGG_09767T0	no hit	hypothetical protein (345 aa)	10	9.12374	9.78788	9.0788
MGG_09460T0	no hit	cell wall protein (258 aa)	183	7.20872	9.4484	9.07864
MGG_00922T0	PEP4	vacuolar protease A (396 aa)	138	8.46304	8.94747	9.04277
MGG_06189T0	ECM33	hypothetical protein (391 aa)	344	9.00375	8.53879	9.00796
MGG_01096T0	SGA1	glucoamylase (650 aa)	222	7.35993	0	8.98952
MGG_09372T0	no hit	hypothetical protein (486 aa)	131	8.9225	8.78743	8.97967
MGG_01261T0	TRE1	trehalase (699 aa)	84	9.04182	8.93574	8.95925
MGG_09272T0	Bgl3A/Cel3b	beta-glucosidase 1 (874 aa)	532	8.59595	9.01035	8.95593
MGG_09272T0	Bgl3A/Cel3b	beta-glucosidase 1 (874 aa)	533	8.59595	9.01035	8.95593
MGG_01261T0	TRE1	trehalase (699 aa)	395	9.00262	9.05565	8.91501
MGG_01134T0	UTR2	cell wall glucanase (440 aa)	235	8.24661	8.9415	8.91019
MGG_09692T0	APE3	aminopeptidase Y (517 aa)	463	8.57644	9.01534	8.90729
MGG_01261T0	TRE1	trehalase (699 aa)	161	8.99089	9.12044	8.89336
MGG_01261T0	TRE1	trehalase (699 aa)	322	9.07822	8.92741	8.83806
MGG_06643T0	no hit	hypothetical protein (780 aa)	519	9.18428	9.10015	8.80525
MGG_08275T0	no hit	hypothetical protein (203 aa)	178	0	8.74138	8.79969
MGG_03703T0	SPA2	hypothetical protein (952 aa)	420	8.43568	8.63605	8.78932
MGG_01261T0	TRE1	trehalase (699 aa)	304	8.9671	9.15456	8.78813
MGG_02849T0	YPS1	hypothetical protein (468 aa)	99	7.10011	7.02851	8.77107
MGG_04920T0	PPT1	palmitoyl-protein thioesterase 1 (333 aa)	90	8.90831	9.1628	8.76407
MGG_00592T0	CRH1	cell wall glucanosyltransferase (368 aa)	144	9.24661	8.41749	8.75372
MGG_05663T0	PRC1	carboxypeptidase Y (553 aa)	516	8.66024	9.19478	8.74079
MGG_01607T0	CNX1	calnexin (578 aa)	238	8.85929	9.03635	8.72417
MGG_09272T0	Bgl3A/Cel3b	beta-glucosidase 1 (874 aa)	221	8.09968	8.46195	8.67992
MGG_01261T0	TRE1	trehalase (699 aa)	195	8.35561	8.09978	8.66844
MGG_02821T0	WBP1	dolichyl-di-phosphooligosaccharide-protein glycotransferase (467 aa)	309	8.59836	9.22903	8.65902
MGG_00552T0	no hit	acid phosphatase (464 aa)	346	8.67763	8.58002	8.65007
MGG_01134T0	UTR2	cell wall glucanase (440 aa)	323	6.81968	8.54264	8.61663
MGG_06489T0	ADH6	NADP-dependent alcohol dehydrogenase 6 (361 aa)	303	8.77226	8.78093	8.6045
MGG_09372T0	no hit	hypothetical protein (486 aa)	168	8.61285	8.83691	8.60258
MGG_02849T0	YPS1	hypothetical protein (468 aa)	204	0	8.46894	8.59802
MGG_06189T0	ECM33	hypothetical protein (391 aa)	205	9.04569	8.5826	8.56488
MGG_16154T0	DEG1	tRNA-pseudouridine synthase (695 aa)	597	8.52673	8.59675	8.5518
MGG_00994T0	MNS1	mannosyl-oligosaccharide 1,2-alpha-mannosidase IC (532 aa)	146	0	7.67737	8.51068
MGG_04920T0	PPT1	palmitoyl-protein thioesterase 1 (333 aa)	301	8.55675	8.57609	8.48613
MGG_05785T0	SUC2	levanase (660 aa)	542	9.30697	8.62282	8.4788
MGG_08994T0	no hit	hypothetical protein (242 aa)	99	6.83629	8.26805	8.46339
MGG_06643T0	no hit	hypothetical protein (780 aa)	199	8.89585	8.92637	8.46156
MGG_02849T0	YPS1	hypothetical protein (468 aa)	101	0	8.27473	8.45764
MGG_04920T0	PPT1	palmitoyl-protein thioesterase 1 (333 aa)	254	8.30923	8.70495	8.44623
MGG_00552T0	no hit	acid phosphatase (464 aa)	395	7.78512	6.84979	8.43151
MGG_06189T0	ECM33	hypothetical protein (391 aa)	218	8.80239	0	8.43054
MGG_16377T0	ACF2	hypothetical protein (791 aa)	358	8.03649	8.75917	8.42421
MGG_03245T0	GAL10	aldose 1-epimerase (405 aa)	102	7.24267	8.69011	8.41977
MGG_00994T0	MNS1	mannosyl-oligosaccharide 1,2-alpha-mannosidase IC (532 aa)	384	0	8.25762	8.41426
MGG_14087T0	no hit	beta 1,3 exoglucanase (905 aa)	174	0	7.46514	8.40081
MGG_16377T0	ACF2	hypothetical protein (791 aa)	435	7.81872	8.50486	8.38653
MGG_07745T0	DAP2	dipeptidyl aminopeptidase B (939 aa)	824	7.84092	7.27349	8.37679
MGG_13578T0	TRR1	sulphydryl oxidase (399 aa)	203	8.49427	8.28507	8.35318
MGG_06643T0	no hit	hypothetical protein (780 aa)	383	8.79754	8.30449	8.34913
MGG_03891T0	no hit	hypothetical protein (279 aa)	57	6.91049	8.15079	8.34281
MGG_04689T0	BGL2	glucan 1,3-beta-glucosidase (398 aa)	226	8.42419	8.66913	8.32689
MGG_15291T0	KEX2	pheromone processing endoprotease KexB (853 aa)	601	7.70927	7.82234	8.32122
MGG_11861T0	Gel4	1,3-beta-glucanosyltransferase gel4 (529 aa)	36	8.57591	8.62701	8.31179
MGG_08823T0	CRH1	hypothetical protein (404 aa)	41	0	7.40844	8.30822
MGG_00150T0	no hit	hypothetical protein (405 aa)	197	0	9.09061	8.30744
MGG_02853T0	no hit	nuclease PA3 (307 aa)	113	8.1548	8.06573	8.27759
MGG_09199T0	PHO11	repressible acid phosphatase (474 aa)	231	0	8.37703	8.27346
MGG_17123T0	ZPS1	Zinc- and pH-regulated surface protein (299 aa)	105	8.55054	10.1531	8.27138
MGG_09840T0	no hit	acetylxylan esterase 2 (300 aa)	159	6.76589	8.85247	8.26822
MGG_08624T0	ERG2	C-8 sterol isomerase (222 aa)	54	8.25322	8.91282	8.25159
MGG_01563T0	ADP1	ABC transporter (1080 aa)	220	8.0022	8.51404	8.25082
MGG_00552T0	no hit	acid phosphatase (464 aa)	133	8.44599	8.26531	8.24976
MGG_15950T0	no hit	hypothetical protein (536 aa)	281	8.15221	8.80905	8.24306
MGG_05109T0	no hit	hypothetical protein (388 aa)	66	0	7.6715	8.243
MGG_09079T0	no hit	hypothetical protein (235 aa)	88	9.27089	7.94081	8.23885
MGG_01261T0	TRE1	trehalase (699 aa)	243	8.45128	0	8.23795
MGG_07470T0	no hit	hypothetical protein (610 aa)	228	7.12819	8.57036	8.22431
MGG_07729T0	MNN2	hypothetical protein (523 aa)	394	0	7.8214	8.22012
MGG_02849T0	YPS1	hypothetical protein (468 aa)	145	6.23428	8.26173	8.21115
MGG_08994T0	no hit	hypothetical protein (242 aa)	230	0	8.13383	8.20637
MGG_01607T0	CNX1	calnexin (578 aa)	350	0	7.26881	8.19954
MGG_16417T0	GTB1/Gas2	hypothetical protein (563 aa)	97	8.39311	8.44174	8.18851
MGG_04172T0	CDA2	glycosyl hydrolase (748 aa)	640	0	0	8.17618
MGG_08080T0	no hit	hypothetical protein (286 aa)	222	8.01841	7.89209	8.17416
MGG_09199T0	PHO11	repressible acid phosphatase (474 aa)	141	7.71088	8.31762	8.17152
MGG_04052T0	no hit	ClpTM1 domain-containing protein (671 aa)	140	8.03705	7.81002	8.15737
MGG_01732T0	no hit	3-carboxymuconate cyclase (397 aa)	161	0	8.42043	8.15358
MGG_03891T0	no hit	hypothetical protein (279 aa)	92	6.48882	8.1668	8.13955
MGG_05366T0	no hit	feruloyl esterase B (632 aa)	583	0	8.36991	8.13686
MGG_15950T0	no hit	hypothetical protein (536 aa)	189	8.28528	8.64646	8.13588
MGG_05232T0	no hit	hypothetical protein (245 aa)	211	9.37203	8.7593	8.13399
MGG_05785T0	SUC2	levanase (660 aa)	199	8.96755	7.95965	8.12801
MGG_06631T0	no hit	hypothetical protein (429 aa)	158	0	8.57505	8.1186
MGG_05865T0	no hit	glyoxal oxidase (1166 aa)	746	0	0	8.11471
MGG_07324T0	SPC3	hypothetical protein (234 aa)	107	0	7.76159	8.11311
MGG_03882T0	ECM38	gamma-glutamyltransferase (593 aa)	246	7.45263	7.02865	8.11091
MGG_13429T0	no hit	glycoside hydrolase (772 aa)	310	7.13611	8.86677	8.10884
MGG_02819T0	YHR202W	hypothetical protein (619 aa)	328	8.45038	8.62437	8.08978
MGG_05989T0	STE13	seprase (779 aa)	38	8.32809	8.41194	8.08917
MGG_00086T0	CTS2	endochitinase (425 aa)	57	0	0	8.08319
MGG_05864T0	no hit	exo-beta-D-glucosaminidase (957 aa)	822	0	8.436	8.07981
MGG_00276T0	no hit	FAD binding domain-containing protein (515 aa)	368	0	0	8.06421
MGG_16377T0	ACF2	hypothetical protein (791 aa)	714	7.95182	8.24165	8.05766
MGG_13578T0	TRR1	sulphydryl oxidase (399 aa)	329	7.64176	7.95989	8.05596
MGG_05366T0	no hit	feruloyl esterase B (632 aa)	124	0	0	8.05326
MGG_14087T0	no hit	beta 1,3 exoglucanase (905 aa)	369	6.6151	7.8734	8.04804
MGG_13610T0	no hit	hydrolase (644 aa)	311	0	8.47801	8.04646
MGG_06714T0	no hit	hypothetical protein (275 aa)	117	8.38499	8.36411	8.03802
MGG_05246T0	no hit	alpha-L-rhamnosidase A (734 aa)	156	0	0	8.03633
MGG_04378T0	YNL115C	integral membrane protein (523 aa)	294	0	7.52121	8.03007
MGG_07190T0	PMT2	dolichyl-phosphate-mannose-protein mannosyltransferase 2 (744 aa)	444	7.76202	8.60776	8.02292
MGG_03245T0	GAL10	aldose 1-epimerase (405 aa)	76	0	8.1437	8.01827
MGG_04582T0	SCW4	hypothetical protein (542 aa)	39	7.07164	0	8.01385
MGG_06631T0	no hit	hypothetical protein (429 aa)	253	0	8.59484	8.00034
MGG_06643T0	no hit	hypothetical protein (780 aa)	367	9.06413	7.84988	7.99528
MGG_17961T0	no hit	hypothetical protein (417 aa)	205	7.82002	8.03759	7.9808
MGG_05299T0	PHO8	alkaline phosphatase (588 aa)	237	7.84941	7.96325	7.98053
MGG_01607T0	CNX1	calnexin (578 aa)	239	7.95844	7.7116	7.97413
MGG_04825T0	PPN1	endopolyphosphatase (682 aa)	429	7.93072	8.27077	7.96941
MGG_01261T0	TRE1	trehalase (699 aa)	265	8.04427	8.44387	7.96044
MGG_13429T0	no hit	glycoside hydrolase (772 aa)	439	7.47457	8.51255	7.95212
MGG_13429T0	no hit	glycoside hydrolase (772 aa)	549	7.38549	8.25773	7.94767
MGG_13578T0	TRR1	sulphydryl oxidase (399 aa)	101	7.93609	7.85282	7.93702
MGG_16538T0	no hit	hypothetical protein (495 aa)	95;95	0	0	7.93631
MGG_15423T0	no hit	hypothetical protein (565 aa)	268	7.79514	7.92491	7.93433
MGG_08758T0	APE3	aminopeptidase Y (495 aa)	88	9.38615	8.74023	7.93374
MGG_01096T0	SGA1	glucoamylase (650 aa)	449	6.67624	8.1506	7.92007
MGG_01837T0	MCD4/PIG-N	GPI ethanolamine phosphate transferase 1 (1004 aa)	145	7.45173	8.30535	7.91901
MGG_10662T0	ROT2	alpha-glucosidase (966 aa)	187	7.05831	8.18435	7.90345
MGG_02849T0	YPS1	hypothetical protein (468 aa)	335	0	7.71666	7.90198
MGG_03891T0	no hit	hypothetical protein (279 aa)	127	6.5672	8.04155	7.88933
MGG_00171T0	MNN9	mannan polymerase complexes MNN9 subunit (374 aa)	85	8.16116	8.3117	7.88439
MGG_02884T0	MoFLP1	MoFLP1 beta-Ig-H3/Fasciclin (350 aa)	93	0	8.70211	7.87508
MGG_08736T0	no hit	carboxypeptidase 2 (521 aa)	472	0	7.76541	7.87338
MGG_03891T0	no hit	hypothetical protein (279 aa)	228	0	7.89606	7.86658
MGG_09248T0	no hit	hypothetical protein (163 aa)	72	0	7.90153	7.86573
MGG_09272T0	Bgl3A/Cel3b	beta-glucosidase 1 (874 aa)	262	7.71494	8.34976	7.86337
MGG_15423T0	no hit	hypothetical protein (565 aa)	436	7.80072	7.98063	7.86202
MGG_04773T0	STT3	oligosaccharyl transferase STT3 subunit (751 aa)	571	7.62526	8.44112	7.86078
MGG_08274T0	no hit	glycosyl hydrolase (788 aa)	661	0	0	7.85872
MGG_17123T0	ZPS1	Zinc- and pH-regulated surface protein (299 aa)	64	8.04714	9.75	7.84982
MGG_07470T0	no hit	hypothetical protein (610 aa)	201	7.76946	8.28604	7.84839
MGG_00506T0	PEP1	hypothetical protein (1516 aa)	1347	7.59585	8.17811	7.84688
MGG_07470T0	no hit	hypothetical protein (610 aa)	227	8.05774	8.50018	7.83967
MGG_06786T0	MPD1/PDI1	disulfide-isomerase A6 precurso (472 aa)	48	8.49405	8.46529	7.83197
MGG_03014T0	YPS1	hypothetical protein (503 aa)	420	0	7.8334	7.82898
MGG_17266T0	no hit	hypothetical protein (112 aa)	72	7.99004	8.14531	7.82248
MGG_07146T0	no hit	glycosyl hydrolase (915 aa)	639	7.20815	0	7.82054
MGG_12405T0	LEM3	cell division control protein 50 (438 aa)	325	0	8.62262	7.81418
MGG_03245T0	GAL10	aldose 1-epimerase (405 aa)	279	0	7.38049	7.80846
MGG_03245T0	GAL10	aldose 1-epimerase (405 aa)	266	0	0	7.80846
MGG_05785T0	SUC2	levanase (660 aa)	219	8.29804	7.83557	7.79617
MGG_14307T0	FET3	L-ascorbate oxidase (604 aa)	291	7.4471	0	7.79449
MGG_04128T0	no hit	hypothetical protein (551 aa)	317	0	8.04524	7.78739
MGG_03369T0	no hit	hypothetical protein (197 aa)	192	0	8.29587	7.77844
MGG_13455T0	DCW1	hypothetical protein (469 aa)	250	8.30024	7.5561	7.76638
MGG_07847T0	no hit	hypothetical protein (206 aa)	78	0	7.62467	7.75724
MGG_09640T0	IMA5	alpha-amylase 1 (533 aa)	220	9.42817	7.22517	7.74838
MGG_07704T0	ECM14	carboxypeptidase A (444 aa)	111	7.27176	0	7.73707
MGG_09834T0	CAT2	catalase-peroxidase 2 (787 aa)	248	7.63466	0	7.73218
MGG_08985T0	no hit	beta-xylosidase (848 aa)	101	7.48588	8.27227	7.72321
MGG_00577T0	DDR2	hypothetical protein (476 aa)	267	0	8.14527	7.71638
MGG_00994T0	MNS1	mannosyl-oligosaccharide 1,2-alpha-mannosidase IC (532 aa)	388	0	0	7.71588
MGG_05984T0	no hit	levo-lactonase (463 aa)	194	0	7.17941	7.70817
MGG_05366T0	no hit	feruloyl esterase B (632 aa)	428	0	7.7538	7.70172
MGG_12939T0	CBP1/CDA1	Chitin deacetylase (486 aa)	226	0	8.1449	7.69812
MGG_02134T0	ECM38	gamma-glutamyltransferase (567 aa)	524	6.652	0	7.69049
MGG_04825T0	PPN1	endopolyphosphatase (682 aa)	68	7.54253	8.35385	7.67562
MGG_04052T0	no hit	ClpTM1 domain-containing protein (671 aa)	304	7.28972	8.04792	7.67067
MGG_00552T0	no hit	acid phosphatase (464 aa)	254	7.67851	0	7.66081
MGG_08985T0	no hit	beta-xylosidase (848 aa)	476	7.21953	6.51366	7.65295
MGG_00150T0	no hit	hypothetical protein (405 aa)	217	7.53448	8.70786	7.6515
MGG_00194T0	no hit	hypothetical protein (469 aa)	378	7.19846	0	7.64179
MGG_02386T0	no hit	hypothetical protein (355 aa)	66	7.17088	0	7.6381
MGG_12652T0	CRH1	extracellular cell wall glucanase Crf1 (517 aa)	167	7.07529	8.29898	7.63798
MGG_01261T0	TRE1	trehalase (699 aa)	264	7.89872	8.38664	7.62866
MGG_04765T0	DCW1	mannan endo-1,6-alpha-mannosidase (496 aa)	267	8.20547	8.59938	7.62837
MGG_12442T0	APE3	aminopeptidase Y (490 aa)	365	0	8.44334	7.62818
MGG_15288T0	VPS70	N-acetylated-alpha-linked acidic dipeptidase 2 (808 aa)	110	6.99127	7.06147	7.62414
MGG_15555T0	no hit	hypothetical protein (86 aa)	5;5	0	0	7.61959
MGG_13429T0	no hit	glycoside hydrolase (772 aa)	230	0	8.19613	7.61723
MGG_06631T0	no hit	hypothetical protein (429 aa)	110	0	8.26531	7.61479
MGG_09692T0	APE3	aminopeptidase Y (517 aa)	461	6.75963	7.92729	7.6145
MGG_12405T0	LEM3	cell division control protein 50 (438 aa)	253	7.88808	7.86533	7.61246
MGG_14307T0	FET3	L-ascorbate oxidase (604 aa)	386	8.16141	7.86861	7.61192
MGG_10507T0	no hit	amidohydrolase (988 aa)	81	8.22165	0	7.60749
MGG_08274T0	no hit	glycosyl hydrolase (788 aa)	487	0	7.84304	7.59309
MGG_08274T0	no hit	glycosyl hydrolase (788 aa)	132	0	7.81348	7.58805
MGG_03510T0	KRE5	UDP-glucose:glycoprotein glucosyltransferase (1509 aa)	333	7.79384	8.12903	7.58174
MGG_08736T0	no hit	carboxypeptidase 2 (521 aa)	387	0	7.23078	7.57384
MGG_05246T0	no hit	alpha-L-rhamnosidase A (734 aa)	66	0	8.02831	7.56103
MGG_14513T0	no hit	hypothetical protein (463 aa)	124	0	0	7.55802
MGG_00819T0	NCR1	niemann-Pick C1 protein (1276 aa)	185	6.67321	7.81173	7.55772
MGG_17595T0	no hit	hypothetical protein (510 aa)	387	0	0	7.5502
MGG_14087T0	no hit	beta 1,3 exoglucanase (905 aa)	214	0	7.6255	7.54697
MGG_05864T0	no hit	exo-beta-D-glucosaminidase (957 aa)	291	0	7.70845	7.54667
MGG_05110T0	no hit	hypothetical protein (380 aa)	232	0	7.08456	7.54662
MGG_01609T0	no hit	hypothetical protein (183 aa)	70	7.33988	7.62499	7.54406
MGG_03891T0	no hit	hypothetical protein (279 aa)	193	0	6.72908	7.54114
MGG_08624T0	ERG2	C-8 sterol isomerase (222 aa)	55	7.73456	0	7.53911
MGG_11861T0	Gel4	1,3-beta-glucanosyltransferase gel4 (529 aa)	414	7.73691	8.36078	7.5386
MGG_01885T0	no hit	beta-glucosidase (798 aa)	331	0	0	7.53169
MGG_13429T0	no hit	glycoside hydrolase (772 aa)	111	7.09961	8.14794	7.52368
MGG_03759T0	PIG-K/GPI16	GPI transamidase component GPI16 (646 aa)	41	7.54075	7.5296	7.51346
MGG_05246T0	no hit	alpha-L-rhamnosidase A (734 aa)	71	0	6.59198	7.51147
MGG_02884T0	MoFLP1	beta-Ig-H3/Fasciclin (350 aa)	114	0	8.70323	7.50615
MGG_01261T0	TRE1	trehalase (699 aa)	85	7.03013	6.80206	7.50363
MGG_01101T0	AGA1	hypothetical protein (853 aa)	266	6.84624	7.2362	7.49564
MGG_03510T0	KRE5	UDP-glucose:glycoprotein glucosyltransferase (1509 aa)	902	7.62429	8.10622	7.49529
MGG_00577T0	DDR2	hypothetical protein (476 aa)	147	0	7.37527	7.48767
MGG_14598T0	no hit	hypothetical protein (720 aa)	37	0	7.39116	7.48163
MGG_13610T0	no hit	hydrolase (644 aa)	263	0	8.42945	7.46898
MGG_00799T0	no hit	peptide-N4-(N-acetyl-beta-glucosaminyl)asparagine amidase A (801 aa)	563	0	6.88562	7.46546
MGG_00799T0	no hit	peptide-N4-(N-acetyl-beta-glucosaminyl)asparagine amidase A (801 aa)	564	0	6.88562	7.46546
MGG_00775T0	KEX1	carboxypeptidase KEX1 (635 aa)	486	7.68842	0	7.46079
MGG_09922T0	no hit	beta-hexosaminidase subunit beta (581 aa)	536	0	7.83014	7.44454
MGG_03692T0	YFR018C	glutaminyl-peptide cyclotransferase (389 aa)	87	8.13344	7.58979	7.43944
MGG_08736T0	no hit	carboxypeptidase 2 (521 aa)	151	0	0	7.43203
MGG_04427T0	PMT4	dolichyl-phosphate-mannose-protein mannosyltransferase 4 (775 aa)	382	0	0	7.42402
MGG_02758T0	no hit	hypothetical protein (286 aa)	116	0	0	7.42216
MGG_01837T0	MCD4/PIG-N	GPI ethanolamine phosphate transferase 1 (1004 aa)	208	0	7.66954	7.4015
MGG_02252T0	SPS19	tetrahydroxynaphthalene reductase (284 aa)	226	0	0	7.3908
MGG_13177T0	no hit	hypothetical protein (257 aa)	126	7.55061	7.98148	7.38245
MGG_10662T0	ROT2	alpha-glucosidase (966 aa)	857	0	7.74185	7.37862
MGG_09736T0	no hit	hypothetical protein (211 aa)	95	9.56618	7.85544	7.36884
MGG_09287T0	OST1	oligosaccharyltransferase alpha subunit (485 aa)	309	0	7.9269	7.36879
MGG_02134T0	ECM38	gamma-glutamyltransferase (567 aa)	528	0	8.3352	7.35887
MGG_01134T0	UTR2	cell wall glucanase (440 aa)	193	0	0	7.35702
MGG_00088T0	no hit	glycosyl hydrolase (569 aa)	246	0	7.87445	7.35228
MGG_13013T0	CHS6	chitin synthase 8 (1873 aa)	1030	7.53964	7.60391	7.33896
MGG_10669T0	no hit	endonuclease/exonuclease/phosphatase (619 aa)	367	7.6706	7.82781	7.33868
MGG_00164T0	MNN10	galactosyltransferase (542 aa)	363	0	0	7.32973
MGG_10877T0	no hit	hypothetical protein (265 aa)	218	0	0	7.32761
MGG_15479T0	no hit	hypothetical protein (304 aa)	159	0	0	7.32432
MGG_00081T0	no hit	hypothetical protein (190 aa)	153	6.59585	8.03881	7.32109
MGG_06643T0	no hit	hypothetical protein (780 aa)	303	8.57123	7.5778	7.31776
MGG_01837T0	MCD4/PIG-N	GPI ethanolamine phosphate transferase 1 (1004 aa)	256	7.22565	7.57479	7.31379
MGG_05299T0	PHO8	alkaline phosphatase (588 aa)	154	0	7.39902	7.31379
MGG_01156T1	VAC7	hypothetical protein (855 aa)	752	7.92508	7.85693	7.31224
MGG_15423T0	no hit	hypothetical protein (565 aa)	138	0	7.55699	7.31204
MGG_11861T0	Gel4	1,3-beta-glucanosyltransferase gel4 (529 aa)	412	7.13156	7.33926	7.29984
MGG_00775T0	KEX1	carboxypeptidase KEX1 (635 aa)	425	7.56069	7.48123	7.29938
MGG_04870T0	no hit	hypothetical protein (577 aa)	276	7.36441	7.71704	7.2993
MGG_00552T0	no hit	acid phosphatase (464 aa)	222	7.13341	0	7.28019
MGG_12474T0	no hit	5'-nucleotidase (557 aa)	198	7.81418	0	7.27343
MGG_12128T0	MID1	calcium influx-promoting protein ehs1 (609 aa)	399	7.17603	7.90075	7.26703
MGG_13977T0	YSP3	alkaline proteinase (964 aa)	639	0	8.06993	7.26582
MGG_17123T0	ZPS1	Zinc- and pH-regulated surface protein (299 aa)	150	7.72059	9.00836	7.26353
MGG_10510T0	RNY1	ribonuclease T2 (325 aa)	256	7.44703	0	7.26148
MGG_04703T0	RAX2	hypothetical protein (1234 aa)	164	7.76255	7.40741	7.26069
MGG_10514T0	no hit	WSC domain-containing protein (385 aa)	94	0	7.36461	7.25937
MGG_06167T0	PHO11	phytase (522 aa)	249	7.522	7.5564	7.2463
MGG_00316T0	SED1	tissue alpha-L-fucosidase (804 aa)	199	0	7.75477	7.24283
MGG_07502T0	SCJ1	chaperone dnaJ 2 (417 aa)	311	7.38042	7.15638	7.24235
MGG_03351T0	no hit	glycosyl hydrolase (797 aa)	315	0	7.72375	7.23289
MGG_00937T0	PDR18	ATP-binding cassette sub-family A member 8-A (1655 aa)	98	7.39677	6.9763	7.23268
MGG_11400T0	XynD	endo-1,4-beta-xylanase D (488 aa)	90	0	7.83836	7.21275
MGG_08823T0	CRH1	hypothetical protein (404 aa)	128	0	0	7.20313
MGG_08823T0	CRH1	hypothetical protein (404 aa)	129	0	0	7.20313
MGG_08370T0	Gel3	1,3-beta-glucanosyltransferase gel3 (534 aa)	37	7.31419	6.58271	7.20186
MGG_10662T0	ROT2	alpha-glucosidase (966 aa)	181	0	7.31568	7.1868
MGG_02507T0	SUC2	inulinase (631 aa)	554	0	0	7.16694
MGG_13014T0	CHS5	class V chitin synthase (1788 aa)	1018	7.15535	0	7.16525
MGG_09692T0	APE3	aminopeptidase Y (517 aa)	72	7.55552	6.82569	7.16453
MGG_05320T0	SEC63	translocation protein sec63 (705 aa)	144	0	8.02341	7.16264
MGG_08623T0	Gls2/ROT2	neutral alpha-glucosidase AB (981 aa)	589	7.05574	7.22434	7.15438
MGG_07791T0	no hit	surface protein 1 (135 aa)	51	8.75864	6.93764	7.15436
MGG_07101T0	DCW1	mannan endo-1,6-alpha-mannosidase DCW1 (429 aa)	188	7.0768	7.53898	7.15407
MGG_04919T0	no hit	hypothetical protein (307 aa)	71	7.16554	0	7.11831
MGG_09575T0	no hit	hypothetical protein (475 aa)	379	0	8.11118	7.11145
MGG_10400T0	BGL2	GPI-anchored cell wall beta-1,3-endoglucanase EglC (311 aa)	221	0	0	7.09978
MGG_08370T0	Gel3	1,3-beta-glucanosyltransferase gel3 (534 aa)	372	0	0	7.09133
MGG_07999T0	no hit	hypothetical protein (764 aa)	68	6.89031	7.7165	7.08221
MGG_02355T0	no hit	hypothetical protein (229 aa)	136	6.99306	6.32228	7.06032
MGG_13177T0	no hit	hypothetical protein (257 aa)	180	7.38109	7.86008	7.05772
MGG_00799T0	no hit	peptide-N4-(N-acetyl-beta-glucosaminyl)asparagine amidase A (801 aa)	196	7.32779	0	7.05755
MGG_00819T0	NCR1	niemann-Pick C1 protein (1276 aa)	889	0	0	7.04978
MGG_07877T0	STE13	dipeptidyl-peptidase V (719 aa)	153	8.27255	7.0855	7.04372
MGG_01101T0	AGA1	hypothetical protein (853 aa)	492	0	0	7.04295
MGG_07146T0	no hit	glycosyl hydrolase (915 aa)	231	0	6.27049	7.03758
MGG_13429T0	no hit	glycoside hydrolase (772 aa)	101	0	7.4779	7.03054
MGG_03351T0	no hit	glycosyl hydrolase (797 aa)	219	0	0	7.02442
MGG_09491T0	no hit	hypothetical protein (173 aa)	6	0	0	7.00305
MGG_09491T0	no hit	hypothetical protein (173 aa)	9	0	0	7.00305
MGG_05864T0	no hit	exo-beta-D-glucosaminidase (957 aa)	317	0	0	7.00054
MGG_04870T0	no hit	hypothetical protein (577 aa)	123	7.23184	7.5433	6.99055
MGG_02368T0	no hit	galactose oxidase (670 aa)	150	8.99778	7.34107	6.98678
MGG_01952T0	no hit	hypothetical protein (460 aa)	96	0	0	6.96445
MGG_09139T0	FET5	laccase-1 (598 aa)	353	0	0	6.9568
MGG_04703T0	RAX2	hypothetical protein (1234 aa)	129	0	6.55318	6.94059
MGG_01401T0	no hit	hypothetical protein (253 aa)	44	0	0	6.93152
MGG_02134T0	ECM38	gamma-glutamyltransferase (567 aa)	329	6.41401	0	6.93095
MGG_14087T0	no hit	beta 1,3 exoglucanase (905 aa)	171	0	0	6.90958
MGG_13977T0	YSP3	alkaline proteinase (964 aa)	796	0	7.94447	6.89575
MGG_02867T0	EMC1	hypothetical protein (975 aa)	789	0	0	6.8866
MGG_05088T0	VPS70	glutamate carboxypeptidase 2 (914 aa)	657	7.07691	7.45131	6.87463
MGG_02849T0	YPS1	hypothetical protein (468 aa)	195	0	0	6.8698
MGG_13765T0	no hit	hypothetical protein (583 aa)	58	8.10387	7.20319	6.86953
MGG_13765T0	no hit	hypothetical protein (583 aa)	68	8.10387	7.20319	6.86953
MGG_13429T0	no hit	glycoside hydrolase (772 aa)	115	0	0	6.85995
MGG_08748T0	no hit	hypothetical protein (680 aa)	57	6.83728	7.46018	6.85086
MGG_03882T0	ECM38	gamma-glutamyltransferase (593 aa)	244	0	0	6.84711
MGG_13977T0	YSP3	alkaline proteinase (964 aa)	658	6.77444	0	6.82036
MGG_03014T0	YPS1	hypothetical protein (503 aa)	426	0	0	6.79782
MGG_09199T0	PHO11	repressible acid phosphatase (474 aa)	444	0	7.2265	6.79243
MGG_13013T0	CHS6	chitin synthase 8 (1873 aa)	1120	0	7.18817	6.79162
MGG_04045T0	Gls1	mannosyl-oligosaccharide glucosidase (824 aa)	497	0	0	6.78557
MGG_11374T0	no hit	alpha-galactosidase (513 aa)	181	8.05267	7.18597	6.78412
MGG_00316T0	SED1	tissue alpha-L-fucosidase (804 aa)	172	0	0	6.76114
MGG_03439T0	no hit	acid phosphatase (301 aa)	177	7.2174	0	6.73961
MGG_02156T0	FET3	iron transport multicopper oxidase FET5 (600 aa)	199	7.17323	0	6.73356
MGG_01764T0	no hit	hypothetical protein (279 aa)	27	0	7.60612	6.73246
MGG_01764T0	no hit	hypothetical protein (279 aa)	28	0	7.60612	6.73246
MGG_01885T0	no hit	beta-glucosidase (798 aa)	330	0	0	6.72705
MGG_15423T0	no hit	hypothetical protein (565 aa)	483	0	0	6.71166
MGG_12276T0	FLO11	hypothetical protein (1016 aa)	620	7.02421	7.49027	6.69973
MGG_06662T0	no hit	FAD binding domain-containing protein (505 aa)	87	6.99619	0	6.69966
MGG_06662T0	no hit	FAD binding domain-containing protein (505 aa)	88	6.99619	0	6.69966
MGG_01885T0	no hit	beta-glucosidase (798 aa)	268	0	7.04992	6.69113
MGG_05299T0	PHO8	alkaline phosphatase (588 aa)	299	0	0	6.68973
MGG_14903T0	no hit	beta-glucosidase 2 (759 aa)	296	6.70961	7.2253	6.68572
MGG_04870T0	no hit	hypothetical protein (577 aa)	277	0	0	6.67283
MGG_00513T0	HSP78	hypothetical protein (85 aa)	14	0	0	6.6302
MGG_11400T0	XynD	endo-1,4-beta-xylanase D (488 aa)	420	0	7.59	6.61026
MGG_02849T0	YPS1	hypothetical protein (468 aa)	334	0	0	6.57701
MGG_13624T0	PDR5	ABC transporter CDR4 (1621 aa)	1463	0	7.47043	6.53839
MGG_08047T0	no hit	glycerophosphoryl diester phosphodiesterase (425 aa)	180	7.13967	7.76308	6.53757
MGG_02134T0	ECM38	gamma-glutamyltransferase (567 aa)	302	6.49969	8.07715	6.52086
MGG_06643T0	no hit	hypothetical protein (780 aa)	542	6.5649	0	6.51437
MGG_02371T0	no hit	alcohol dehydrogenase (670 aa)	520	0	0	6.49243
MGG_09842T0	no hit	hypothetical protein (171 aa)	55	7.88567	0	6.478
MGG_07771T0	FET5	diphenol oxidase (695 aa)	519	7.08707	6.45234	6.46121
MGG_03470T0	no hit	hypothetical protein (709 aa)	506	0	7.22212	6.44923
MGG_04078T0	no hit	hypothetical protein (537 aa)	137	0	0	6.44788
MGG_09189T0	CDH1	cellobiose dehydrogenase (569 aa)	263	0	7.20564	6.43532
MGG_01885T0	no hit	beta-glucosidase (798 aa)	267	0	7.15267	6.39297
MGG_15951T0	YFR018C	hypothetical protein (383 aa)	102	7.20952	6.82194	6.37194
MGG_05785T0	SUC2	levanase (660 aa)	167	8.3452	8.00571	6.32198
MGG_12804T0	PRM1	hypothetical protein (747 aa)	286	0	7.13518	6.16245
MGG_02532T0	no hit	endoglucanase 1 (425 aa)	270	7.40644	0	6.10293
MGG_17734T0	no hit	hypothetical protein (136 aa)	87	0	9.51994	0
MGG_05989T0	STE13	seprase (779 aa)	670	7.967	8.62268	0
MGG_05165T0	APP1	hypothetical protein (511 aa)	360	0	8.24857	0
MGG_00578T0	no hit	hypothetical protein (658 aa)	195	0	8.087	0
MGG_09602T0	no hit	hypothetical protein (641 aa)	415	0	8.04419	0
MGG_05663T0	PRC1	carboxypeptidase Y (553 aa)	218	0	7.95084	0
MGG_02252T0	SPS19	tetrahydroxynaphthalene reductase (284 aa)	232	0	7.93	0
MGG_00225T0	no hit	hypothetical protein (179 aa)	100	0	7.91534	0
MGG_03014T0	YPS1	hypothetical protein (503 aa)	105	7.41739	7.90507	0
MGG_08589T0	no hit	hypothetical protein (369 aa)	327	0	7.87764	0
MGG_05809T0	no hit	alpha-N-arabinofuranosidase A (647 aa)	257	7.41712	7.87436	0
MGG_09817T0	PRB1	minor extracellular protease vpr (903 aa)	209	7.96045	7.871	0
MGG_06418T0	PTM1	hypothetical protein (546 aa)	108	7.2807	7.86541	0
MGG_05539T0	ECM14	carboxypeptidase 2 (550 aa)	469	7.65875	7.76028	0
MGG_01296T0	no hit	hypothetical protein (595 aa)	554	7.10338	7.74906	0
MGG_17153T0	CTS2	hypothetical protein (429 aa)	208	9.35776	7.68868	0
MGG_09817T0	PRB1	minor extracellular protease vpr (903 aa)	686	7.86802	7.62963	0
MGG_01609T0	no hit	hypothetical protein (183 aa)	59	0	7.62499	0
MGG_05862T0	no hit	tyrosinase (386 aa)	61	0	7.58602	0
MGG_07868T0	no hit	glycosyl hydrolase family 10 (363 aa)	270;44	8.00199	7.56925	0
MGG_04925T0	no hit	hypothetical protein (199 aa)	52	0	7.56649	0
MGG_02257T0	no hit	hypothetical protein (318 aa)	167	0	7.55269	0
MGG_09167T0	no hit	hypothetical protein (468 aa)	81	7.41459	7.54755	0
MGG_13429T0	no hit	glycoside hydrolase (772 aa)	259	0	7.54451	0
MGG_07367T0	no hit	hypothetical protein (277 aa)	107	0	7.50742	0
MGG_00225T0	no hit	hypothetical protein (179 aa)	63	0	7.50697	0
MGG_05785T0	SUC2	levanase (660 aa)	111	8.09035	7.50384	0
MGG_15022T0	no hit	hypothetical protein (143 aa)	53	7.19131	7.50308	0
MGG_08267T0	no hit	hypothetical protein (541 aa)	115	7.36244	7.50025	0
MGG_13977T0	YSP3	alkaline proteinase (964 aa)	885	0	7.47684	0
MGG_08736T0	no hit	carboxypeptidase 2 (521 aa)	406	0	7.44834	0
MGG_07411T0	no hit	hypothetical protein (103 aa)	80	0	7.4226	0
MGG_05165T0	APP1	hypothetical protein (511 aa)	420	0	7.38175	0
MGG_03245T0	GAL10	aldose 1-epimerase (405 aa)	275	0	7.38049	0
MGG_11210T0	no hit	beta-glucosidase 1 (877 aa)	329	6.63687	7.37704	0
MGG_05785T0	SUC2	levanase (660 aa)	652	8.08345	7.354	0
MGG_13626T0	no hit	alpha-galactosidase (428 aa)	86	0	7.30376	0
MGG_02998T0	YPF1	hypothetical protein (615 aa)	10	0	7.30213	0
MGG_02134T0	ECM38	gamma-glutamyltransferase (567 aa)	516	0	7.29416	0
MGG_06587T0	YDR415C	leucyl aminopeptidase (390 aa)	358	8.3684	7.24543	0
MGG_09817T0	PRB1	minor extracellular protease vpr (903 aa)	751	7.41226	7.23737	0
MGG_05879T0	no hit	hypothetical protein (244 aa)	171	0	7.22597	0
MGG_06653T0	no hit	hypothetical protein (236 aa)	30	0	7.16674	0
MGG_15022T0	no hit	hypothetical protein (143 aa)	59	7.59572	7.16242	0
MGG_09352T0	no hit	minor extracellular protease vpr (907 aa)	864	8.86822	7.15913	0
MGG_10742T0	no hit	hypothetical protein (408 aa)	297	7.25805	7.14883	0
MGG_08623T0	Gls2/ROT2	neutral alpha-glucosidase AB (981 aa)	583	0	7.13895	0
MGG_03154T0	PTC5	hypothetical protein (621 aa)	261	6.56173	7.12059	0
MGG_02531T0	PRB1	minor extracellular protease vpr (910 aa)	867	7.86035	7.09545	0
MGG_02531T0	PRB1	minor extracellular protease vpr (910 aa)	131	8.273	7.06184	0
MGG_00578T0	no hit	hypothetical protein (658 aa)	90	0	7.0608	0
MGG_12798T0	no hit	para-nitrobenzyl esterase (557 aa)	405	0	7.03906	0
MGG_13977T0	YSP3	alkaline proteinase (964 aa)	383	0	6.98211	0
MGG_13429T0	no hit	glycoside hydrolase (772 aa)	94	0	6.92924	0
MGG_12474T0	no hit	5'-nucleotidase (557 aa)	400	7.74048	6.87029	0
MGG_04804T0	no hit	hypothetical protein (496 aa)	110	7.15401	6.81981	0
MGG_15094T0	no hit	acetylcholinesterase (502 aa)	405	7.36311	6.80949	0
MGG_09506T0	no hit	hypothetical protein (595 aa)	301	6.47898	6.73536	0
MGG_02330T0	no hit	hypothetical protein (613 aa)	21	0	6.69264	0
MGG_04804T0	no hit	hypothetical protein (496 aa)	124	7.45663	6.69035	0
MGG_04870T0	no hit	hypothetical protein (577 aa)	105	0	6.67845	0
MGG_04765T0	DCW1	mannan endo-1,6-alpha-mannosidase (496 aa)	221	7.98028	6.67316	0
MGG_02532T0	no hit	endoglucanase 1 (425 aa)	76	6.90738	6.67179	0
MGG_15347T0	CHDH	choline dehydrogenase (610 aa)	219	0	6.67021	0
MGG_00052T0	no hit	hypothetical protein (225 aa)	90	0	6.66142	0
MGG_09602T0	no hit	hypothetical protein (641 aa)	129	0	6.45643	0
MGG_13291T0	AOC3	copper amine oxidase (797 aa)	586	7.93387	6.31624	0
MGG_08583T0	no hit	beta-glucosidase 1 (569 aa)	733	6.63125	6.19131	0
MGG_09079T0	no hit	hypothetical protein (235 aa)	87	9.20614	0	0
MGG_05785T0	SUC2	levanase (660 aa)	39	9.04306	0	0
MGG_09640T0	IMA5	alpha-amylase 1 (533 aa)	307	9.03171	0	0
MGG_09352T0	no hit	minor extracellular protease vpr (907 aa)	752	8.83893	0	0
MGG_09352T0	no hit	minor extracellular protease vpr (907 aa)	606	8.71949	0	0
MGG_10445T0	no hit	thermostable alkaline protease (793 aa)	97	8.55289	0	0
MGG_13291T0	AOC3	copper amine oxidase (797 aa)	159	8.46779	0	0
MGG_14057T0	no hit	lipase 5 (381 aa)	179	8.26437	0	0
MGG_07419T0	no hit	hypothetical protein (407 aa)	371	8.2216	0	0
MGG_01896T0	no hit	DJ-1/PfpI family protein (325 aa)	130	8.16997	0	0
MGG_07419T0	no hit	hypothetical protein (407 aa)	229	8.15842	0	0
MGG_10445T0	no hit	thermostable alkaline protease (793 aa)	528	8.12741	0	0
MGG_14157T0	no hit	hypothetical protein (454 aa)	277	8.04287	0	0
MGG_07842T0	no hit	hypothetical protein (573 aa)	68	7.98007	0	0
MGG_13291T0	AOC3	copper amine oxidase (797 aa)	568	7.97859	0	0
MGG_13622T0	no hit	fungal cellulose binding domain-containing protein (369 aa)	196	7.85964	0	0
MGG_14000T0	no hit	mitotic-spindle organizing protein 1 (81 aa)	43	7.8544	0	0
MGG_07842T0	no hit	hypothetical protein (573 aa)	409	7.84959	0	0
MGG_01085T0	no hit	ThiJ/PfpI family protein (250 aa)	237	7.8447	0	0
MGG_14157T0	no hit	hypothetical protein (454 aa)	275	7.81541	0	0
MGG_09736T0	no hit	hypothetical protein (211 aa)	27	7.78179	0	0
MGG_05785T0	SUC2	levanase (660 aa)	651	7.73054	0	0
MGG_08583T0	no hit	beta-glucosidase 1 (569 aa)	416	7.71303	0	0
MGG_07868T0	no hit	glycosyl hydrolase family 10 (363 aa)	341;115	7.66076	0	0
MGG_10445T0	no hit	thermostable alkaline protease (793 aa)	68	7.63234	0	0
MGG_02085T0	ERV2	FAD-linked sulfhydryl oxidase ALR (218 aa)	87	7.61466	0	0
MGG_01261T0	TRE1	trehalase (699 aa)	640	7.61194	0	0
MGG_07877T0	STE13	dipeptidyl-peptidase V (719 aa)	528	7.60365	0	0
MGG_15423T0	no hit	hypothetical protein (565 aa)	453	7.57054	0	0
MGG_09489T0	no hit	hypothetical protein (664 aa)	89	7.55538	0	0
MGG_03385T0	no hit	hypothetical protein (369 aa)	334	7.55281	0	0
MGG_08772T0	no hit	hypothetical protein (307 aa)	55	7.52384	0	0
MGG_09352T0	no hit	minor extracellular protease vpr (907 aa)	31	7.5225	0	0
MGG_12798T0	no hit	para-nitrobenzyl esterase (557 aa)	447	7.4836	0	0
MGG_05625T0	TDA4	transmembrane protein 56 (351 aa)	241	7.44214	0	0
MGG_02654T0	no hit	hypothetical protein (574 aa)	236	7.41089	0	0
MGG_10445T0	no hit	thermostable alkaline protease (793 aa)	626	7.40391	0	0
MGG_05855T0	no hit	hypothetical protein (628 aa)	128	7.38915	0	0
MGG_12523T0	Mad1	adhesin protein Mad1 (708 aa)	42	7.37389	0	0
MGG_09736T0	no hit	hypothetical protein (211 aa)	92	7.36528	0	0
MGG_09226T0	FRD1	fumarate reductase (537 aa)	104	7.35696	0	0
MGG_04733T0	YSP3	alkaline protease (724 aa)	438	7.3387	0	0
MGG_11335T0	SLG1	hypothetical protein (610 aa)	54	7.31899	0	0
MGG_05139T0	no hit	hypothetical protein (477 aa)	352	7.31821	0	0
MGG_05139T0	no hit	hypothetical protein (477 aa)	69	7.23533	0	0
MGG_13765T0	no hit	hypothetical protein (583 aa)	443	7.22047	0	0
MGG_02309T0	PRC1	carboxypeptidase S1 (635 aa)	343	7.20561	0	0
MGG_10799T0	PHO12	acid phosphatase PHO1 (528 aa)	498	7.19705	0	0
MGG_01111T0	COX12	cytochrome c oxidase subunit 6B (86 aa)	26	7.1951	0	0
MGG_09160T0	no hit	beta-glucosidase 1 (986 aa)	150	7.18772	0	0
MGG_02309T0	PRC1	carboxypeptidase S1 (635 aa)	179	7.17763	0	0
MGG_07833T0	FRE6	ferric reductase (699 aa)	19	7.1691	0	0
MGG_05539T0	ECM14	carboxypeptidase 2 (550 aa)	129	7.16478	0	0
MGG_04847T0	ECM14	peptidase M14 (450 aa)	118	7.15415	0	0
MGG_13013T0	CHS6	chitin synthase 8 (1873 aa)	1787	7.11739	0	0
MGG_04672T0	SET5	hypothetical protein (448 aa)	135	7.1104	0	0
MGG_03508T0	Cel3e	Cel3e (766 aa)	549	7.10197	0	0
MGG_00469T0	SLP1	hypothetical protein (976 aa)	681	7.06123	0	0
MGG_09352T0	no hit	minor extracellular protease vpr (907 aa)	339	7.06058	0	0
MGG_08655T0	no hit	hypothetical protein (393 aa)	298	6.95619	0	0
MGG_09160T0	no hit	beta-glucosidase 1 (986 aa)	407	6.94022	0	0
MGG_02532T0	no hit	endoglucanase 1 (425 aa)	271	6.86591	0	0
MGG_12979T0	no hit	hypothetical protein (546 aa)	213	6.83426	0	0
MGG_09468T0	no hit	hypothetical protein (389 aa)	295	6.77773	0	0
MGG_13598T0	YPS3	endothiapepsin (455 aa)	91	6.7014	0	0
MGG_03508T0	Cel3e	Cel3e (766 aa)	588	6.69025	0	0
MGG_01655T0	SLG1	copper radical oxidase (1004 aa)	458	6.53806	0	0
MGG_08047T0	no hit	glycerophosphoryl diester phosphodiesterase (425 aa)	306	6.52416	0	0
MGG_05689T0	DCR2	hypothetical protein (442 aa)	374	6.51795	0	0
MGG_00552T0	no hit	acid phosphatase (464 aa)	200	6.50209	0	0
MGG_04973T0	no hit	carbonate dehydratase (273 aa)	54	6.47303	0	0
MGG_02654T0	no hit	hypothetical protein (574 aa)	219	6.42846	0	0
MGG_02654T0	no hit	hypothetical protein (574 aa)	225	6.42846	0	0
MGG_05599T0	no hit	beta-glucosidase 1 (768 aa)	39	6.38566	0	0
MGG_02654T0	no hit	hypothetical protein (574 aa)	53	6.26908	0	0
MGG_00683T0	ERO1	endoplasmic oxidoreductin-1 (607 aa)	530	6.24336	0	0
MGG_07624T0	TMN3	hypothetical protein (185 aa)	125	6.18378	0	0
MGG_03029T0	no hit	metalloproteinase (358 aa)	185	6.1321	0	0
MGG_04733T0	YSP3	alkaline protease (724 aa)	457	6.07916	0	0
MGG_00068T0	GliK	gliotoxin biosynthesis protein GliK (450 aa)	319	0	0	0
MGG_00072T0	DLD1	isoamyl alcohol oxidase (600 aa)	47	0	0	0
MGG_00081T0	no hit	hypothetical protein (190 aa)	67	0	0	0
MGG_00194T0	no hit	hypothetical protein (469 aa)	379	0	0	0
MGG_00202T0	no hit	hypothetical protein (361 aa)	324	0	0	0
MGG_00309T0	CPS1	carboxypeptidase S (596 aa)	78	0	0	0
MGG_00341T0	no hit	eukaryotic translation initiation factor 3 subunit D (574 aa)	327	0	0	0
MGG_00409T0	CRS5	hypothetical protein (113 aa)	71	0	0	0
MGG_00486T0	WSC3	hypothetical protein (162 aa)	104	0	0	0
MGG_00499T0	no hit	acetylcholinesterase (610 aa)	580	0	0	0
MGG_00552T0	no hit	acid phosphatase (464 aa)	329	0	0	0
MGG_00777T0	KEX1	hypothetical protein (266 aa)	20	0	0	0
MGG_00987T0	MDG1	hypothetical protein (522 aa)	453	0	0	0
MGG_01084T0	TDH1	glyceraldehyde-3-phosphate dehydrogenase (337 aa)	32	0	0	0
MGG_01101T0	AGA1	hypothetical protein (853 aa)	766	0	0	0
MGG_01101T0	AGA1	hypothetical protein (853 aa)	772	0	0	0
MGG_01147T0	no hit	alpha-N-arabinofuranosidase A (668 aa)	575	0	0	0
MGG_01261T0	TRE1	trehalase (699 aa)	108	0	0	0
MGG_01296T0	no hit	hypothetical protein (595 aa)	271	0	0	0
MGG_01296T0	no hit	hypothetical protein (595 aa)	278	0	0	0
MGG_01557T0	NPC2	phosphatidylglycerol/phosphatidylinositol transfer protein (179 aa)	91	0	0	0
MGG_01563T0	ADP1	ABC transporter (1080 aa)	210	0	0	0
MGG_01588T0	BMH2	14-3-3 family protein (273 aa)	226	0	0	0
MGG_01609T0	no hit	hypothetical protein (183 aa)	65	0	0	0
MGG_01746T0	SBP1	hypothetical protein (380 aa)	171	0	0	0
MGG_01819T0	GPH1	glycogen phosphorylase (889 aa)	716	0	0	0
MGG_01837T0	MCD4/PIG-N	GPI ethanolamine phosphate transferase 1 (1004 aa)	416	0	0	0
MGG_01885T0	no hit	beta-glucosidase (798 aa)	450	0	0	0
MGG_01885T0	no hit	beta-glucosidase (798 aa)	279	0	0	0
MGG_01912T0	no hit	beta-glucosidase 1 (811 aa)	223	0	0	0
MGG_01912T0	no hit	beta-glucosidase 1 (811 aa)	225	0	0	0
MGG_02134T0	ECM38	gamma-glutamyltransferase (567 aa)	547	0	0	0
MGG_02252T0	SPS19	tetrahydroxynaphthalene reductase (284 aa)	229	0	0	0
MGG_02503T0	KAR2	glucose-regulated protein (665 aa)	619	0	0	0
MGG_02515T0	VPS20	SNF7 family protein (203 aa)	3	0	0	0
MGG_02646T0	no hit	hypothetical protein (340 aa)	234	0	0	0
MGG_02758T0	no hit	hypothetical protein (286 aa)	122	0	0	0
MGG_02819T0	YHR202W	hypothetical protein (619 aa)	374	0	0	0
MGG_02842T0	SSZ1	hsp70-like protein (573 aa)	436	0	0	0
MGG_02915T0	no hit	FAD binding domain-containing protein (516 aa)	66	0	0	0
MGG_02915T0	no hit	FAD binding domain-containing protein (516 aa)	133	0	0	0
MGG_03081T0	no hit	hypothetical protein (387 aa)	77	0	0	0
MGG_03374T0	no hit	beta-1,6-galactanase (424 aa)	125	0	0	0
MGG_03470T0	no hit	hypothetical protein (709 aa)	334	0	0	0
MGG_03521T0	ACO1	aconitate hydratase (785 aa)	345	0	0	0
MGG_03560T0	LRO1	phospholipid:diacylglycerol acyltransferase (639 aa)	158	0	0	0
MGG_03641T0	TEF2	elongation factor 1-alpha (474 aa)	183	0	0	0
MGG_03641T0	TEF2	elongation factor 1-alpha (474 aa)	196	0	0	0
MGG_03882T0	ECM38	gamma-glutamyltransferase (593 aa)	182	0	0	0
MGG_03882T0	ECM38	gamma-glutamyltransferase (593 aa)	183	0	0	0
MGG_04034T0	FDH1	formate dehydrogenase (443 aa)	289	0	0	0
MGG_04128T0	no hit	hypothetical protein (551 aa)	313	0	0	0
MGG_04194T0	no hit	acetyl esterase (351 aa)	225	0	0	0
MGG_04253T0	ECM14	hypothetical protein (446 aa)	250	0	0	0
MGG_04257T0	no hit	hypothetical protein (447 aa)	333	0	0	0
MGG_04257T0	no hit	hypothetical protein (447 aa)	81	0	0	0
MGG_04257T0	no hit	hypothetical protein (447 aa)	438	0	0	0
MGG_04400T0	TIF2	ATP-dependent RNA helicase eIF4A (397 aa)	17	0	0	0
MGG_04427T0	PMT4	dolichyl-phosphate-mannose-protein mannosyltransferase 4 (775 aa)	385	0	0	0
MGG_04427T0	PMT4	dolichyl-phosphate-mannose-protein mannosyltransferase 4 (775 aa)	386	0	0	0
MGG_04525T0	no hit	hypothetical protein (477 aa)	197	0	0	0
MGG_04574T0	no hit	3-beta-hydroxysteroid-Delta(8),Delta(7)-isomerase (280 aa)	3	0	0	0
MGG_04629T0	FLC3	putative flavin carrier membrane protein 3 (1261 aa)	258	0	0	0
MGG_04689T0	BGL2	glucan 1,3-beta-glucosidase (398 aa)	300	0	0	0
MGG_04703T0	RAX2	hypothetical protein (1234 aa)	861	0	0	0
MGG_04773T0	STT3	oligosaccharyl transferase STT3 subunit (751 aa)	572	0	0	0
MGG_04829T0	RPL9A	60S ribosomal protein L9-A (195 aa)	151	0	0	0
MGG_04847T0	ECM14	peptidase M14 (450 aa)	312	0	0	0
MGG_04870T0	no hit	hypothetical protein (577 aa)	370	0	0	0
MGG_04913T0	no hit	hypothetical protein (105 aa)	23	0	0	0
MGG_04913T0	no hit	hypothetical protein (105 aa)	36	0	0	0
MGG_05109T0	no hit	hypothetical protein (388 aa)	112	0	0	0
MGG_05109T0	no hit	hypothetical protein (388 aa)	134	0	0	0
MGG_05193T0	CDC48	cell division control protein 48 (821 aa)	217	0	0	0
MGG_05246T0	no hit	alpha-L-rhamnosidase A (734 aa)	264	0	0	0
MGG_05650T0	DPP1	PAP2 domain-containing protein (486 aa)	166	0	0	0
MGG_05650T0	DPP1	PAP2 domain-containing protein (486 aa)	170	0	0	0
MGG_05663T0	PRC1	carboxypeptidase Y (553 aa)	216	0	0	0
MGG_05663T0	PRC1	carboxypeptidase Y (553 aa)	217	0	0	0
MGG_05663T0	PRC1	carboxypeptidase Y (553 aa)	229	0	0	0
MGG_05785T0	SUC2	levanase (660 aa)	307	0	0	0
MGG_05785T0	SUC2	levanase (660 aa)	324	0	0	0
MGG_05785T0	SUC2	levanase (660 aa)	346	0	0	0
MGG_05785T0	SUC2	levanase (660 aa)	657	0	0	0
MGG_05788T0	no hit	Poly(3-hydroxybutyrate) depolymerase (322 aa)	256	0	0	0
MGG_05865T0	no hit	glyoxal oxidase (1166 aa)	792	0	0	0
MGG_05865T0	no hit	glyoxal oxidase (1166 aa)	795	0	0	0
MGG_05865T0	no hit	glyoxal oxidase (1166 aa)	796	0	0	0
MGG_05989T0	STE13	seprase (779 aa)	171	0	0	0
MGG_05989T0	STE13	seprase (779 aa)	665	0	0	0
MGG_06156T0	no hit	hypothetical protein (882 aa)	245	0	0	0
MGG_06183T0	SCS2	hypothetical protein (286 aa)	142	0	0	0
MGG_06380T0	YTA7	ATPase family AAA domain-containing protein 2 (1707 aa)	866	0	0	0
MGG_06418T0	PTM1	hypothetical protein (546 aa)	98	0	0	0
MGG_06643T0	no hit	hypothetical protein (780 aa)	541	0	0	0
MGG_06722T0	Gel2	1,3-beta-glucanosyltransferase gel2 (486 aa)	366	0	0	0
MGG_06722T0	Gel2	1,3-beta-glucanosyltransferase gel2 (486 aa)	367	0	0	0
MGG_06722T0	Gel2	1,3-beta-glucanosyltransferase gel2 (486 aa)	368	0	0	0
MGG_06913T0	SES1	seryl-tRNA synthetase (498 aa)	111	0	0	0
MGG_06924T0	NAP1	nucleosome assembly protein (405 aa)	132	0	0	0
MGG_07287T0	PLB3	lysophospholipase Plb3 (675 aa)	369	0	0	0
MGG_07287T0	PLB3	lysophospholipase Plb3 (675 aa)	370	0	0	0
MGG_07577T0	no hit	hypothetical protein (607 aa)	80	0	0	0
MGG_07666T0	MNS1	endoplasmic reticulum mannosyl-oligosaccharide 1,2-alpha-mannosidase (653 aa)	109	0	0	0
MGG_07847T0	no hit	hypothetical protein (206 aa)	30	0	0	0
MGG_07871T0	STE13	hypothetical protein (242 aa)	57	0	0	0
MGG_08275T0	no hit	hypothetical protein (203 aa)	130	0	0	0
MGG_08370T0	Gel3	1,3-beta-glucanosyltransferase gel3 (534 aa)	165	0	0	0
MGG_08370T0	Gel3	1,3-beta-glucanosyltransferase gel3 (534 aa)	166	0	0	0
MGG_08429T0	YSP3	hypothetical protein (681 aa)	870	0	0	0
MGG_08736T0	no hit	carboxypeptidase 2 (521 aa)	66	0	0	0
MGG_08736T0	no hit	carboxypeptidase 2 (521 aa)	386	0	0	0
MGG_08752T0	PGU1	exopolygalacturonase (465 aa)	220	0	0	0
MGG_08752T0	PGU1	exopolygalacturonase (465 aa)	221	0	0	0
MGG_08760T0	TNA1	high-affinity nicotinic acid transporter (516 aa)	46	0	0	0
MGG_08823T0	CRH1	hypothetical protein (404 aa)	44	0	0	0
MGG_08971T0	no hit	hypothetical protein (191 aa)	95	0	0	0
MGG_08971T0	no hit	hypothetical protein (191 aa)	103	0	0	0
MGG_09079T0	no hit	hypothetical protein (235 aa)	103	0	0	0
MGG_09321T0	no hit	hypothetical protein (365 aa)	117	0	0	0
MGG_09352T0	no hit	minor extracellular protease vpr (907 aa)	753	0	0	0
MGG_09367T0	MDH1	malate dehydrogenase (337 aa)	138	0	0	0
MGG_09398T0	no hit	hypothetical protein (549 aa)	251	0	0	0
MGG_09488T0	no hit	hypothetical protein (223 aa)	81	0	0	0
MGG_09495T0	ARC15	Arp2/3 complex subunit (203 aa)	20	0	0	0
MGG_09495T0	ARC15	Arp2/3 complex subunit (203 aa)	31	0	0	0
MGG_09640T0	IMA5	alpha-amylase 1 (533 aa)	400	0	0	0
MGG_09782T0	no hit	hypothetical protein (432 aa)	373	0	0	0
MGG_09817T0	PRB1	minor extracellular protease vpr (903 aa)	324	0	0	0
MGG_10104T0	Mde10	zinc metalloprotease mde10 (711 aa)	321	0	0	0
MGG_10318T0	no hit	hypothetical protein (178 aa)	98	0	0	0
MGG_10423T0	no hit	cellulase (472 aa)	130	0	0	0
MGG_10466T0	no hit	hypothetical protein (266 aa)	119	0	0	0
MGG_10490T0	PIG-K/GPI8	GPI-anchor transamidase (395 aa)	352	0	0	0
MGG_10507T0	no hit	amidohydrolase (988 aa)	124	0	0	0
MGG_10600T0	no hit	hypothetical protein (681 aa)	176	0	0	0
MGG_10748T0	SUC2	hypothetical protein (674 aa)	31	0	0	0
MGG_11861T0	Gel4	1,3-beta-glucanosyltransferase gel4 (529 aa)	159	0	0	0
MGG_11861T0	Gel4	1,3-beta-glucanosyltransferase gel4 (529 aa)	166	0	0	0
MGG_11861T0	Gel4	1,3-beta-glucanosyltransferase gel4 (529 aa)	167	0	0	0
MGG_11916T0	no hit	Perilipin CAP20 (187 aa)	7	0	0	0
MGG_12247T0	no hit	hypothetical protein (221 aa)	137	0	0	0
MGG_12405T0	LEM3	cell division control protein 50 (438 aa)	254	0	0	0
MGG_12405T0	LEM3	cell division control protein 50 (438 aa)	256	0	0	0
MGG_12652T0	CRH1	extracellular cell wall glucanase Crf1 (517 aa)	163	0	0	0
MGG_12652T0	CRH1	extracellular cell wall glucanase Crf1 (517 aa)	278	0	0	0
MGG_12828T0	ATG15	hypothetical protein (640 aa)	281	0	0	0
MGG_13429T0	no hit	glycoside hydrolase (772 aa)	118	0	0	0
MGG_13578T0	TRR1	sulphydryl oxidase (399 aa)	195	0	0	0
MGG_13578T0	TRR1	sulphydryl oxidase (399 aa)	315	0	0	0
MGG_13578T0	TRR1	sulphydryl oxidase (399 aa)	326	0	0	0
MGG_13578T0	TRR1	sulphydryl oxidase (399 aa)	95	0	0	0
MGG_13790T0	STT4	phosphatidylinositol 4-kinase (1931 aa)	167	0	0	0
MGG_13977T0	YSP3	alkaline proteinase (964 aa)	382	0	0	0
MGG_13977T0	YSP3	alkaline proteinase (964 aa)	478	0	0	0
MGG_13977T0	YSP3	alkaline proteinase (964 aa)	484	0	0	0
MGG_13993T0	no hit	hypothetical protein (303 aa)	242	0	0	0
MGG_13993T0	no hit	hypothetical protein (303 aa)	243	0	0	0
MGG_14157T0	no hit	hypothetical protein (454 aa)	284	0	0	0
MGG_14903T0	no hit	beta-glucosidase 2 (759 aa)	360	0	0	0
MGG_14903T0	no hit	beta-glucosidase 2 (759 aa)	591	0	0	0
MGG_14903T0	no hit	beta-glucosidase 2 (759 aa)	592	0	0	0
MGG_14903T0	no hit	beta-glucosidase 2 (759 aa)	652	0	0	0
MGG_15671T0	QRI1	hypothetical protein (505 aa)	317	0	0	0
MGG_15830T0	TUL1	hypothetical protein (877 aa)	294	0	0	0
MGG_15950T0	no hit	hypothetical protein (536 aa)	483	0	0	0
MGG_15951T0	YFR018C	hypothetical protein (383 aa)	97	0	0	0
MGG_16417T0	GTB1/Gas2	hypothetical protein (563 aa)	100	0	0	0
MGG_16538T0	no hit	hypothetical protein (495 aa)	239;239	0	0	0
MGG_16721T0	no hit	hypothetical protein (595 aa)	91	0	0	0
MGG_16853T0	no hit	hypothetical protein (626 aa)	184	0	0	0
MGG_17153T0	CTS2	hypothetical protein (429 aa)	75	0	0	0
MGG_18003T0	ATP7	ATP synthase subunit D (174 aa)	123	0	0	0

## Sheet: High in all tissues
Protein ID	Name	Annotation	N-site	Average MY	Average CO	Average AP
Glycoside hydrolase
MGG_01261T0	TRE1	trehalase (699 aa)	84	9.04182	8.93574	8.95925
MGG_01261T0	TRE1	trehalase (699 aa)	395	9.00262	9.05565	8.91501
MGG_01261T0	TRE1	trehalase (699 aa)	161	8.99089	9.12044	8.89336
MGG_01261T0	TRE1	trehalase (699 aa)	322	9.07822	8.92741	8.83806
MGG_01261T0	TRE1	trehalase (699 aa)	304	8.9671	9.15456	8.78813
MGG_01261T0	TRE1	trehalase (699 aa)	195	8.35561	8.09978	8.66844
MGG_01261T0	TRE1	trehalase (699 aa)	265	8.04427	8.44387	7.96044
MGG_01261T0	TRE1	trehalase (699 aa)	264	7.89872	8.38664	7.62866
MGG_05785T0	SUC2	levanase, sucrose hydrolyzing enzyme (660 aa)	264	9.77915	9.30535	9.10944
MGG_05785T0	SUC2	levanase, sucrose hydrolyzing enzyme (660 aa)	542	9.30697	8.62282	8.4788
MGG_05785T0	SUC2	levanase, sucrose hydrolyzing enzyme (660 aa)	199	8.96755	7.95965	8.12801
MGG_05785T0	SUC2	levanase, sucrose hydrolyzing enzyme (660 aa)	219	8.29804	7.83557	7.79617
MGG_09272T0	BGL3	beta-glucosidase 1 (874 aa)	698	9.25237	9.50509	9.57202
MGG_09272T0	BGL3	beta-glucosidase 1 (874 aa)	532	8.59595	9.01035	8.95593
MGG_09272T0	BGL3	beta-glucosidase 1 (874 aa)	533	8.59595	9.01035	8.95593
MGG_09272T0	BGL3	beta-glucosidase 1 (874 aa)	221	8.09968	8.46195	8.67992
MGG_09272T0	BGL3	beta-glucosidase 1 (874 aa)	262	7.71494	8.34976	7.86337
MGG_09640T0	IMA5	glycoside hydrolase, alpha-amylase 1 (533 aa)	220	9.42817	7.22517	7.74838
MGG_13429T0	no hit	glycoside hydrolase (772 aa)	439	7.47457	8.51255	7.95212
MGG_13429T0	no hit	glycoside hydrolase (772 aa)	549	7.38549	8.25773	7.94767
MGG_08985T0	no hit	beta-xylosidase (848 aa)	101	7.48588	8.27227	7.72321
MGG_03245T0	GAL10	UDP-glucose-4-epimerase, galactose metabolism (405 aa)	102	7.24267	8.69011	8.41977
Cell wall biogenesis
MGG_04703T0	RAX2	bud site selection protein (1234 aa)	164	7.76255	7.40741	7.26069
MGG_04689T0	BGL2	cell wall glucan 1,3-beta-glucosidase (398 aa)	185	9.06545	9.05023	9.12874
MGG_04689T0	BGL2	cell wall glucan 1,3-beta-glucosidase (398 aa)	226	8.42419	8.66913	8.32689
MGG_03703T0	SPA2	cell wall integrity protein (952 aa)	420	8.43568	8.63605	8.78932
MGG_00592T0	CRH1	cell wall glucanosyltransferase (368 aa)	144	9.24661	8.41749	8.75372
MGG_04765T0	DCW1	mannan endo-1,6-alpha-mannosidase (496 aa)	267	8.20547	8.59938	7.62837
MGG_03882T0	ECM38	gamma-glutamyltransferase (593 aa)	246	7.45263	7.02865	8.11091
MGG_06189T0	ECM33	cell wall protein (391 aa)	235	9.54728	9.44713	9.25903
MGG_06189T0	ECM33	cell wall protein (391 aa)	344	9.00375	8.53879	9.00796
MGG_06189T0	ECM33	cell wall protein (391 aa)	205	9.04569	8.5826	8.56488
MGG_07101T0	DCW1	mannan endo-1,6-alpha-mannosidase DCW1 (429 aa)	188	7.0768	7.53898	7.15407
MGG_09460T0	no hit	cell wall protein (258 aa)	183	7.20872	9.4484	9.07864
MGG_11861T0	Gel4	1,3-beta-glucanosyltransferase gel4 (529 aa)	36	8.57591	8.62701	8.31179
MGG_11861T0	Gel4	1,3-beta-glucanosyltransferase gel4 (529 aa)	414	7.73691	8.36078	7.5386
MGG_11861T0	Gel4	1,3-beta-glucanosyltransferase gel4 (529 aa)	412	7.13156	7.33926	7.29984
MGG_12652T0	CRH1	extracellular cell wall glucanase Crf1 (517 aa)	167	7.07529	8.29898	7.63798
MGG_13013T0	CHS6	chitin synthase 8 (1873 aa)	1030	7.53964	7.60391	7.33896
MGG_13455T0	DCW1	cell wall protein (469 aa)	250	8.30024	7.5561	7.76638
MGG_01134T0	UTR2	cell wall glucanase (440 aa)	235	8.24661	8.9415	8.91019
MGG_01134T0	UTR2	cell wall glucanase (440 aa)	323	6.81968	8.54264	8.61663
MGG_17123T0	ZPS1	GPI-anchored surface protein (299 aa)	105	8.55054	10.1531	8.27138
MGG_17123T0	ZPS1	GPI-anchored surface protein (299 aa)	64	8.04714	9.75	7.84982
MGG_17123T0	ZPS1	GPI-anchored surface protein (299 aa)	150	7.72059	9.00836	7.26353
Glycosylation pathway
MGG_01607T0	CNX1	calnexin (578 aa)	238	8.85929	9.03635	8.72417
MGG_01607T0	CNX1	calnexin (578 aa)	239	7.95844	7.7116	7.97413
MGG_07502T0	SCJ1	chaperone dnaJ 2 (417 aa)	311	7.38042	7.15638	7.24235
MGG_07190T0	PMT2	dolichyl-phosphate-mannose-protein mannosyltransferase 2 (744 aa)	444	7.76202	8.60776	8.02292
MGG_04773T0	STT3	oligosaccharyl transferase STT3 subunit (751 aa)	571	7.62526	8.44112	7.86078
MGG_02821T0	WBP1	dolichyl-di-phosphooligosaccharide-protein glycotransferase (467 aa)	309	8.59836	9.22903	8.65902
MGG_03510T0	KRE5	UDP-glucose:glycoprotein glucosyltransferase (1509 aa)	333	7.79384	8.12903	7.58174
MGG_03510T0	KRE5	UDP-glucose:glycoprotein glucosyltransferase (1509 aa)	902	7.62429	8.10622	7.49529
MGG_01837T0	PIG-N	GPI ethanolamine phosphate transferase 1 (1004 aa)	145	7.45173	8.30535	7.91901
MGG_01837T0	PIG-N	GPI ethanolamine phosphate transferase 1 (1004 aa)	256	7.22565	7.57479	7.31379
MGG_03759T0	PIG-K	GPI transamidase component GPI16 (646 aa)	41	7.54075	7.5296	7.51346
MGG_00171T0	MNN9	mannan polymerase complexes MNN9 subunit (374 aa)	85	8.16116	8.3117	7.88439
MGG_06786T0	PDI1	disulfide-isomerase A6 precurso (472 aa)	48	8.49405	8.46529	7.83197
MGG_16417T0	GTB1	Glucosidase II beta subunit (563 aa)	97	8.39311	8.44174	8.18851
Protease and peptidase
MGG_00506T0	PEP1	Vacuolar aspartyl protease (1516 aa)	1347	7.59585	8.17811	7.84688
MGG_00922T0	PEP4	vacuolar protease A (396 aa)	138	8.46304	8.94747	9.04277
MGG_15291T0	KEX2	pheromone processing endoprotease KexB (853 aa)	601	7.70927	7.82234	8.32122
MGG_00775T0	KEX1	carboxypeptidase KEX1 (635 aa)	425	7.56069	7.48123	7.29938
MGG_08758T0	APE3	aminopeptidase Y (495 aa)	88	9.38615	8.74023	7.93374
MGG_09692T0	APE3	aminopeptidase Y (517 aa)	463	8.57644	9.01534	8.90729
MGG_07745T0	DAP2	dipeptidyl aminopeptidase B (939 aa)	824	7.84092	7.27349	8.37679
MGG_05663T0	PRC1	carboxypeptidase Y (553 aa)	516	8.66024	9.19478	8.74079
MGG_05989T0	STE13	dipeptidyl aminopeptidase (779 aa)	38	8.32809	8.41194	8.08917
Phosphotase
MGG_00552T0	no hit	acid phosphatase (464 aa)	346	8.67763	8.58002	8.65007
MGG_00552T0	no hit	acid phosphatase (464 aa)	133	8.44599	8.26531	8.24976
MGG_04825T0	PPN1	endopolyphosphatase (682 aa)	429	7.93072	8.27077	7.96941
MGG_04825T0	PPN1	endopolyphosphatase (682 aa)	68	7.54253	8.35385	7.67562
MGG_05299T0	PHO8	alkaline phosphatase (588 aa)	237	7.84941	7.96325	7.98053
MGG_09199T0	PHO11	repressible acid phosphatase (474 aa)	141	7.71088	8.31762	8.17152
MGG_06167T0	PHO11	repressible acid phosphatase (522 aa)	249	7.522	7.5564	7.2463
MGG_10669T0	no hit	endonuclease/exonuclease/phosphatase (619 aa)	367	7.6706	7.82781	7.33868
Lipid metabolism
MGG_08624T0	ERG2	C-8 sterol isomerase (222 aa)	54	8.25322	8.91282	8.25159
MGG_04920T0	PPT1	palmitoyl-protein thioesterase 1 (333 aa)	90	8.90831	9.1628	8.76407
MGG_04920T0	PPT1	palmitoyl-protein thioesterase 1 (333 aa)	301	8.55675	8.57609	8.48613
MGG_04920T0	PPT1	palmitoyl-protein thioesterase 1 (333 aa)	254	8.30923	8.70495	8.44623
Redox reaction
MGG_06489T0	ADH6	NADP-dependent alcohol dehydrogenase 6 (361 aa)	303	8.77226	8.78093	8.6045
MGG_13578T0	TRR1	sulphydryl oxidase (399 aa)	203	8.49427	8.28507	8.35318
MGG_13578T0	TRR1	sulphydryl oxidase (399 aa)	329	7.64176	7.95989	8.05596
MGG_13578T0	TRR1	sulphydryl oxidase (399 aa)	101	7.93609	7.85282	7.93702
MGG_14307T0	FET3	L-ascorbate oxidase (604 aa)	386	8.16141	7.86861	7.61192
Transporter
MGG_00937T0	PDR18	ATP-binding cassette sub-family A member 8-A (1655 aa)	98	7.39677	6.9763	7.23268
MGG_01563T0	ADP1	ABC transporter (1080 aa)	220	8.0022	8.51404	8.25082
MGG_12128T0	MID1	calcium influx-promoting protein ehs1 (609 aa)	399	7.17603	7.90075	7.26703
Nuclear proteins
MGG_02853T0	no hit	nuclease PA3 (307 aa)	113	8.1548	8.06573	8.27759
MGG_07087T0	SYF1	pre-mRNA-splicing factor SYF1 (833 aa)	260	8.99035	9.38744	9.35717
MGG_12405T0	LEM3	cell division control protein 50 (438 aa)	253	7.88808	7.86533	7.61246
Others
MGG_16154T0	DEG1	tRNA-pseudouridine synthase (695 aa)	597	8.52673	8.59675	8.5518
MGG_01156T1	VAC7	Vacuolar segregation protein (855 aa)	752	7.92508	7.85693	7.31224
MGG_03692T0	YFR018C	hypothetical protein (389 aa)	87	8.13344	7.58979	7.43944
MGG_05232T0	no hit	hypothetical protein (245 aa)	211	9.37203	8.7593	8.13399
MGG_08080T0	no hit	hypothetical protein (286 aa)	222	8.01841	7.89209	8.17416
MGG_01609T0	no hit	hypothetical protein (183 aa)	85	9.82886	9.6993	9.84183
MGG_01609T0	no hit	hypothetical protein (183 aa)	70	7.33988	7.62499	7.54406
MGG_02819T0	YHR202W	hypothetical protein (619 aa)	328	8.45038	8.62437	8.08978
MGG_03891T0	no hit	hypothetical protein (279 aa)	57	6.91049	8.15079	8.34281
MGG_04052T0	no hit	ClpTM1 domain-containing protein (671 aa)	140	8.03705	7.81002	8.15737
MGG_04052T0	no hit	ClpTM1 domain-containing protein (671 aa)	304	7.28972	8.04792	7.67067
MGG_04870T0	no hit	hypothetical protein (577 aa)	276	7.36441	7.71704	7.2993
MGG_06643T0	no hit	hypothetical protein (780 aa)	519	9.18428	9.10015	8.80525
MGG_06643T0	no hit	hypothetical protein (780 aa)	199	8.89585	8.92637	8.46156
MGG_06643T0	no hit	hypothetical protein (780 aa)	383	8.79754	8.30449	8.34913
MGG_06643T0	no hit	hypothetical protein (780 aa)	367	9.06413	7.84988	7.99528
MGG_06643T0	no hit	hypothetical protein (780 aa)	303	8.57123	7.5778	7.31776
MGG_06714T0	no hit	hypothetical protein (275 aa)	117	8.38499	8.36411	8.03802
MGG_07470T0	no hit	hypothetical protein (610 aa)	228	7.12819	8.57036	8.22431
MGG_07470T0	no hit	hypothetical protein (610 aa)	201	7.76946	8.28604	7.84839
MGG_07470T0	no hit	hypothetical protein (610 aa)	227	8.05774	8.50018	7.83967
MGG_08994T0	no hit	hypothetical protein (242 aa)	99	6.83629	8.26805	8.46339
MGG_09079T0	no hit	hypothetical protein (235 aa)	88	9.27089	7.94081	8.23885
MGG_00150T0	no hit	hypothetical protein (405 aa)	217	7.53448	8.70786	7.6515
MGG_17266T0	no hit	hypothetical protein (112 aa)	72	7.99004	8.14531	7.82248
MGG_17961T0	no hit	hypothetical protein (417 aa)	205	7.82002	8.03759	7.9808
MGG_18049T0	no hit	hypothetical protein (139 aa)	117	9.4086	9.34064	9.30281
MGG_16377T0	ACF2	hypothetical protein (791 aa)	358	8.03649	8.75917	8.42421
MGG_16377T0	ACF2	hypothetical protein (791 aa)	435	7.81872	8.50486	8.38653
MGG_16377T0	ACF2	hypothetical protein (791 aa)	714	7.95182	8.24165	8.05766
MGG_15423T0	no hit	hypothetical protein (565 aa)	268	7.79514	7.92491	7.93433
MGG_15423T0	no hit	hypothetical protein (565 aa)	436	7.80072	7.98063	7.86202
MGG_15950T0	no hit	hypothetical protein (536 aa)	281	8.15221	8.80905	8.24306
MGG_15950T0	no hit	hypothetical protein (536 aa)	189	8.28528	8.64646	8.13588
MGG_13177T0	no hit	hypothetical protein (257 aa)	126	7.55061	7.98148	7.38245
MGG_09736T0	no hit	hypothetical protein (211 aa)	95	9.56618	7.85544	7.36884
MGG_09767T0	no hit	hypothetical protein (345 aa)	10	9.12374	9.78788	9.0788
MGG_10171T0	YDR415C	hypothetical protein (402 aa)	144	8.69414	8.69755	9.10294
MGG_09372T0	no hit	hypothetical protein (486 aa)	131	8.9225	8.78743	8.97967
MGG_09372T0	no hit	hypothetical protein (486 aa)	168	8.61285	8.83691	8.60258

## Sheet: High in mycelium
Protein ID	Name	Annotation	N-site	Average MY	Average CO	Average AP
MGG_01609T0	no hit	hypothetical protein (183 aa)	85	9.82886	9.6993	9.84183
MGG_05785T0	SUC2	levanase (660 aa)	264	9.77915	9.30535	9.10944
MGG_09736T0	no hit	hypothetical protein (211 aa)	95	9.56618	7.85544	7.36884
MGG_06189T0	ECM33	hypothetical protein (391 aa)	235	9.54728	9.44713	9.25903
MGG_09640T0	IMA5	alpha-amylase 1 (533 aa)	220	9.42817	7.22517	7.74838
MGG_18049T0	no hit	hypothetical protein (139 aa)	117	9.4086	9.34064	9.30281
MGG_08758T0	APE3	aminopeptidase Y (495 aa)	88	9.38615	8.74023	7.93374
MGG_05232T0	no hit	hypothetical protein (245 aa)	211	9.37203	8.7593	8.13399
MGG_17153T0	CTS2	hypothetical protein (429 aa)	208	9.35776	7.68868	0
MGG_05785T0	SUC2	levanase (660 aa)	542	9.30697	8.62282	8.4788
MGG_09079T0	no hit	hypothetical protein (235 aa)	88	9.27089	7.94081	8.23885
MGG_09272T0	Bgl3A/Cel3b	beta-glucosidase 1 (874 aa)	698	9.25237	9.50509	9.57202
MGG_00592T0	CRH1	cell wall glucanosyltransferase (368 aa)	144	9.24661	8.41749	8.75372
MGG_09079T0	no hit	hypothetical protein (235 aa)	87	9.20614	0	0
MGG_06643T0	no hit	hypothetical protein (780 aa)	519	9.18428	9.10015	8.80525
MGG_09767T0	no hit	hypothetical protein (345 aa)	10	9.12374	9.78788	9.0788
MGG_01261T0	TRE1	trehalase (699 aa)	322	9.07822	8.92741	8.83806
MGG_04689T0	BGL2	glucan 1,3-beta-glucosidase (398 aa)	185	9.06545	9.05023	9.12874
MGG_06643T0	no hit	hypothetical protein (780 aa)	367	9.06413	7.84988	7.99528
MGG_06189T0	ECM33	hypothetical protein (391 aa)	205	9.04569	8.5826	8.56488
MGG_05785T0	SUC2	levanase (660 aa)	39	9.04306	0	0
MGG_01261T0	TRE1	trehalase (699 aa)	84	9.04182	8.93574	8.95925
MGG_09640T0	IMA5	alpha-amylase 1 (533 aa)	307	9.03171	0	0
MGG_06189T0	ECM33	hypothetical protein (391 aa)	344	9.00375	8.53879	9.00796
MGG_01261T0	TRE1	trehalase (699 aa)	395	9.00262	9.05565	8.91501
MGG_02368T0	no hit	galactose oxidase (670 aa)	150	8.99778	7.34107	6.98678
MGG_01261T0	TRE1	trehalase (699 aa)	161	8.99089	9.12044	8.89336
MGG_07087T0	SYF1	pre-mRNA-splicing factor SYF1 (833 aa)	260	8.99035	9.38744	9.35717
MGG_05785T0	SUC2	levanase (660 aa)	199	8.96755	7.95965	8.12801
MGG_01261T0	TRE1	trehalase (699 aa)	304	8.9671	9.15456	8.78813
MGG_09372T0	no hit	hypothetical protein (486 aa)	131	8.9225	8.78743	8.97967
MGG_04920T0	PPT1	palmitoyl-protein thioesterase 1 (333 aa)	90	8.90831	9.1628	8.76407
MGG_06643T0	no hit	hypothetical protein (780 aa)	199	8.89585	8.92637	8.46156
MGG_09352T0	no hit	minor extracellular protease vpr (907 aa)	864	8.86822	7.15913	0
MGG_01607T0	CNX1	calnexin (578 aa)	238	8.85929	9.03635	8.72417
MGG_09352T0	no hit	minor extracellular protease vpr (907 aa)	752	8.83893	0	0
MGG_06189T0	ECM33	hypothetical protein (391 aa)	218	8.80239	0	8.43054
MGG_06643T0	no hit	hypothetical protein (780 aa)	383	8.79754	8.30449	8.34913
MGG_06489T0	ADH6	NADP-dependent alcohol dehydrogenase 6 (361 aa)	303	8.77226	8.78093	8.6045
MGG_07791T0	no hit	surface protein 1 (135 aa)	51	8.75864	6.93764	7.15436
MGG_09352T0	no hit	minor extracellular protease vpr (907 aa)	606	8.71949	0	0
MGG_10171T0	YDR415C	hypothetical protein (402 aa)	144	8.69414	8.69755	9.10294
MGG_00552T0	no hit	acid phosphatase (464 aa)	346	8.67763	8.58002	8.65007
MGG_05663T0	PRC1	carboxypeptidase Y (553 aa)	516	8.66024	9.19478	8.74079
MGG_09372T0	no hit	hypothetical protein (486 aa)	168	8.61285	8.83691	8.60258
MGG_02821T0	WBP1	dolichyl-di-phosphooligosaccharide-protein glycotransferase (467 aa)	309	8.59836	9.22903	8.65902
MGG_09272T0	Bgl3A/Cel3b	beta-glucosidase 1 (874 aa)	532	8.59595	9.01035	8.95593
MGG_09272T0	Bgl3A/Cel3b	beta-glucosidase 1 (874 aa)	533	8.59595	9.01035	8.95593
MGG_09692T0	APE3	aminopeptidase Y (517 aa)	463	8.57644	9.01534	8.90729
MGG_11861T0	Gel4	1,3-beta-glucanosyltransferase gel4 (529 aa)	36	8.57591	8.62701	8.31179
MGG_06643T0	no hit	hypothetical protein (780 aa)	303	8.57123	7.5778	7.31776
MGG_04920T0	PPT1	palmitoyl-protein thioesterase 1 (333 aa)	301	8.55675	8.57609	8.48613
MGG_10445T0	no hit	thermostable alkaline protease (793 aa)	97	8.55289	0	0
MGG_17123T0	ZPS1	Zinc- and pH-regulated surface protein (299 aa)	105	8.55054	10.1531	8.27138
MGG_16154T0	DEG1	tRNA-pseudouridine synthase (695 aa)	597	8.52673	8.59675	8.5518
MGG_13578T0	TRR1	sulphydryl oxidase (399 aa)	203	8.49427	8.28507	8.35318
MGG_06786T0	MPD1/PDI1	disulfide-isomerase A6 precurso (472 aa)	48	8.49405	8.46529	7.83197
MGG_13291T0	AOC3	copper amine oxidase (797 aa)	159	8.46779	0	0
MGG_00922T0	PEP4	vacuolar protease A (396 aa)	138	8.46304	8.94747	9.04277
MGG_01261T0	TRE1	trehalase (699 aa)	243	8.45128	0	8.23795
MGG_02819T0	YHR202W	hypothetical protein (619 aa)	328	8.45038	8.62437	8.08978
MGG_00552T0	no hit	acid phosphatase (464 aa)	133	8.44599	8.26531	8.24976
MGG_03703T0	SPA2	hypothetical protein (952 aa)	420	8.43568	8.63605	8.78932
MGG_04689T0	BGL2	glucan 1,3-beta-glucosidase (398 aa)	226	8.42419	8.66913	8.32689
MGG_16417T0	GTB1/Gas2	hypothetical protein (563 aa)	97	8.39311	8.44174	8.18851
MGG_06714T0	no hit	hypothetical protein (275 aa)	117	8.38499	8.36411	8.03802
MGG_06587T0	YDR415C	leucyl aminopeptidase (390 aa)	358	8.3684	7.24543	0
MGG_01261T0	TRE1	trehalase (699 aa)	195	8.35561	8.09978	8.66844
MGG_05785T0	SUC2	levanase (660 aa)	167	8.3452	8.00571	6.32198
MGG_05989T0	STE13	seprase (779 aa)	38	8.32809	8.41194	8.08917
MGG_04920T0	PPT1	palmitoyl-protein thioesterase 1 (333 aa)	254	8.30923	8.70495	8.44623
MGG_13455T0	DCW1	hypothetical protein (469 aa)	250	8.30024	7.5561	7.76638
MGG_05785T0	SUC2	levanase (660 aa)	219	8.29804	7.83557	7.79617
MGG_15950T0	no hit	hypothetical protein (536 aa)	189	8.28528	8.64646	8.13588
MGG_02531T0	PRB1	minor extracellular protease vpr (910 aa)	131	8.273	7.06184	0
MGG_07877T0	STE13	dipeptidyl-peptidase V (719 aa)	153	8.27255	7.0855	7.04372
MGG_14057T0	no hit	lipase 5 (381 aa)	179	8.26437	0	0
MGG_08624T0	ERG2	C-8 sterol isomerase (222 aa)	54	8.25322	8.91282	8.25159
MGG_01134T0	UTR2	cell wall glucanase (440 aa)	235	8.24661	8.9415	8.91019
MGG_10507T0	no hit	amidohydrolase (988 aa)	81	8.22165	0	7.60749
MGG_07419T0	no hit	hypothetical protein (407 aa)	371	8.2216	0	0
MGG_04765T0	DCW1	mannan endo-1,6-alpha-mannosidase (496 aa)	267	8.20547	8.59938	7.62837
MGG_01896T0	no hit	DJ-1/PfpI family protein (325 aa)	130	8.16997	0	0
MGG_14307T0	FET3	L-ascorbate oxidase (604 aa)	386	8.16141	7.86861	7.61192
MGG_00171T0	MNN9	mannan polymerase complexes MNN9 subunit (374 aa)	85	8.16116	8.3117	7.88439
MGG_07419T0	no hit	hypothetical protein (407 aa)	229	8.15842	0	0
MGG_02853T0	no hit	nuclease PA3 (307 aa)	113	8.1548	8.06573	8.27759
MGG_15950T0	no hit	hypothetical protein (536 aa)	281	8.15221	8.80905	8.24306
MGG_03692T0	YFR018C	glutaminyl-peptide cyclotransferase (389 aa)	87	8.13344	7.58979	7.43944
MGG_10445T0	no hit	thermostable alkaline protease (793 aa)	528	8.12741	0	0
MGG_13765T0	no hit	hypothetical protein (583 aa)	58	8.10387	7.20319	6.86953
MGG_13765T0	no hit	hypothetical protein (583 aa)	68	8.10387	7.20319	6.86953
MGG_09272T0	Bgl3A/Cel3b	beta-glucosidase 1 (874 aa)	221	8.09968	8.46195	8.67992
MGG_05785T0	SUC2	levanase (660 aa)	111	8.09035	7.50384	0
MGG_05785T0	SUC2	levanase (660 aa)	652	8.08345	7.354	0
MGG_07470T0	no hit	hypothetical protein (610 aa)	227	8.05774	8.50018	7.83967
MGG_11374T0	no hit	alpha-galactosidase (513 aa)	181	8.05267	7.18597	6.78412
MGG_17123T0	ZPS1	Zinc- and pH-regulated surface protein (299 aa)	64	8.04714	9.75	7.84982
MGG_01261T0	TRE1	trehalase (699 aa)	265	8.04427	8.44387	7.96044
MGG_14157T0	no hit	hypothetical protein (454 aa)	277	8.04287	0	0
MGG_04052T0	no hit	ClpTM1 domain-containing protein (671 aa)	140	8.03705	7.81002	8.15737
MGG_16377T0	ACF2	hypothetical protein (791 aa)	358	8.03649	8.75917	8.42421
MGG_08080T0	no hit	hypothetical protein (286 aa)	222	8.01841	7.89209	8.17416
MGG_01563T0	ADP1	ABC transporter (1080 aa)	220	8.0022	8.51404	8.25082
MGG_07868T0	no hit	glycosyl hydrolase family 10 (363 aa)	270;44	8.00199	7.56925	0
MGG_17266T0	no hit	hypothetical protein (112 aa)	72	7.99004	8.14531	7.82248
MGG_04765T0	DCW1	mannan endo-1,6-alpha-mannosidase (496 aa)	221	7.98028	6.67316	0
MGG_07842T0	no hit	hypothetical protein (573 aa)	68	7.98007	0	0
MGG_13291T0	AOC3	copper amine oxidase (797 aa)	568	7.97859	0	0
MGG_05989T0	STE13	seprase (779 aa)	670	7.967	8.62268	0
MGG_09817T0	PRB1	minor extracellular protease vpr (903 aa)	209	7.96045	7.871	0
MGG_01607T0	CNX1	calnexin (578 aa)	239	7.95844	7.7116	7.97413
MGG_16377T0	ACF2	hypothetical protein (791 aa)	714	7.95182	8.24165	8.05766
MGG_13578T0	TRR1	sulphydryl oxidase (399 aa)	101	7.93609	7.85282	7.93702
MGG_13291T0	AOC3	copper amine oxidase (797 aa)	586	7.93387	6.31624	0
MGG_04825T0	PPN1	endopolyphosphatase (682 aa)	429	7.93072	8.27077	7.96941
MGG_01156T1	VAC7	hypothetical protein (855 aa)	752	7.92508	7.85693	7.31224
MGG_01261T0	TRE1	trehalase (699 aa)	264	7.89872	8.38664	7.62866
MGG_12405T0	LEM3	cell division control protein 50 (438 aa)	253	7.88808	7.86533	7.61246
MGG_09842T0	no hit	hypothetical protein (171 aa)	55	7.88567	0	6.478
MGG_09817T0	PRB1	minor extracellular protease vpr (903 aa)	686	7.86802	7.62963	0
MGG_02531T0	PRB1	minor extracellular protease vpr (910 aa)	867	7.86035	7.09545	0
MGG_13622T0	no hit	fungal cellulose binding domain-containing protein (369 aa)	196	7.85964	0	0
MGG_14000T0	no hit	mitotic-spindle organizing protein 1 (81 aa)	43	7.8544	0	0
MGG_07842T0	no hit	hypothetical protein (573 aa)	409	7.84959	0	0
MGG_05299T0	PHO8	alkaline phosphatase (588 aa)	237	7.84941	7.96325	7.98053
MGG_01085T0	no hit	ThiJ/PfpI family protein (250 aa)	237	7.8447	0	0
MGG_07745T0	DAP2	dipeptidyl aminopeptidase B (939 aa)	824	7.84092	7.27349	8.37679
MGG_17961T0	no hit	hypothetical protein (417 aa)	205	7.82002	8.03759	7.9808
MGG_16377T0	ACF2	hypothetical protein (791 aa)	435	7.81872	8.50486	8.38653
MGG_14157T0	no hit	hypothetical protein (454 aa)	275	7.81541	0	0
MGG_12474T0	no hit	5'-nucleotidase (557 aa)	198	7.81418	0	7.27343
MGG_15423T0	no hit	hypothetical protein (565 aa)	436	7.80072	7.98063	7.86202
MGG_15423T0	no hit	hypothetical protein (565 aa)	268	7.79514	7.92491	7.93433
MGG_03510T0	KRE5	UDP-glucose:glycoprotein glucosyltransferase (1509 aa)	333	7.79384	8.12903	7.58174
MGG_00552T0	no hit	acid phosphatase (464 aa)	395	7.78512	6.84979	8.43151
MGG_09736T0	no hit	hypothetical protein (211 aa)	27	7.78179	0	0
MGG_07470T0	no hit	hypothetical protein (610 aa)	201	7.76946	8.28604	7.84839
MGG_04703T0	RAX2	hypothetical protein (1234 aa)	164	7.76255	7.40741	7.26069
MGG_07190T0	PMT2	dolichyl-phosphate-mannose-protein mannosyltransferase 2 (744 aa)	444	7.76202	8.60776	8.02292
MGG_12474T0	no hit	5'-nucleotidase (557 aa)	400	7.74048	6.87029	0
MGG_11861T0	Gel4	1,3-beta-glucanosyltransferase gel4 (529 aa)	414	7.73691	8.36078	7.5386
MGG_08624T0	ERG2	C-8 sterol isomerase (222 aa)	55	7.73456	0	7.53911
MGG_05785T0	SUC2	levanase (660 aa)	651	7.73054	0	0
MGG_17123T0	ZPS1	Zinc- and pH-regulated surface protein (299 aa)	150	7.72059	9.00836	7.26353
MGG_09272T0	Bgl3A/Cel3b	beta-glucosidase 1 (874 aa)	262	7.71494	8.34976	7.86337
MGG_08583T0	no hit	beta-glucosidase 1 (569 aa)	416	7.71303	0	0
MGG_09199T0	PHO11	repressible acid phosphatase (474 aa)	141	7.71088	8.31762	8.17152
MGG_15291T0	KEX2	pheromone processing endoprotease KexB (853 aa)	601	7.70927	7.82234	8.32122
MGG_00775T0	KEX1	carboxypeptidase KEX1 (635 aa)	486	7.68842	0	7.46079
MGG_00552T0	no hit	acid phosphatase (464 aa)	254	7.67851	0	7.66081
MGG_10669T0	no hit	endonuclease/exonuclease/phosphatase (619 aa)	367	7.6706	7.82781	7.33868
MGG_07868T0	no hit	glycosyl hydrolase family 10 (363 aa)	341;115	7.66076	0	0
MGG_05539T0	ECM14	carboxypeptidase 2 (550 aa)	469	7.65875	7.76028	0
MGG_13578T0	TRR1	sulphydryl oxidase (399 aa)	329	7.64176	7.95989	8.05596
MGG_09834T0	CAT2	catalase-peroxidase 2 (787 aa)	248	7.63466	0	7.73218
MGG_10445T0	no hit	thermostable alkaline protease (793 aa)	68	7.63234	0	0
MGG_02085T0	ERV2	FAD-linked sulfhydryl oxidase ALR (218 aa)	87	7.61466	0	0
MGG_01261T0	TRE1	trehalase (699 aa)	640	7.61194	0	0
MGG_07877T0	STE13	dipeptidyl-peptidase V (719 aa)	528	7.60365	0	0
MGG_15022T0	no hit	hypothetical protein (143 aa)	59	7.59572	7.16242	0
MGG_15423T0	no hit	hypothetical protein (565 aa)	453	7.57054	0	0
MGG_00775T0	KEX1	carboxypeptidase KEX1 (635 aa)	425	7.56069	7.48123	7.29938
MGG_09692T0	APE3	aminopeptidase Y (517 aa)	72	7.55552	6.82569	7.16453
MGG_09489T0	no hit	hypothetical protein (664 aa)	89	7.55538	0	0
MGG_03385T0	no hit	hypothetical protein (369 aa)	334	7.55281	0	0
MGG_03759T0	PIG-K/GPI16	GPI transamidase component GPI16 (646 aa)	41	7.54075	7.5296	7.51346
MGG_13013T0	CHS6	chitin synthase 8 (1873 aa)	1030	7.53964	7.60391	7.33896
MGG_08772T0	no hit	hypothetical protein (307 aa)	55	7.52384	0	0
MGG_09352T0	no hit	minor extracellular protease vpr (907 aa)	31	7.5225	0	0
MGG_06167T0	PHO11	phytase (522 aa)	249	7.522	7.5564	7.2463
MGG_12798T0	no hit	para-nitrobenzyl esterase (557 aa)	447	7.4836	0	0
MGG_04804T0	no hit	hypothetical protein (496 aa)	124	7.45663	6.69035	0
MGG_10510T0	RNY1	ribonuclease T2 (325 aa)	256	7.44703	0	7.26148
MGG_05625T0	TDA4	transmembrane protein 56 (351 aa)	241	7.44214	0	0
MGG_09817T0	PRB1	minor extracellular protease vpr (903 aa)	751	7.41226	7.23737	0
MGG_02654T0	no hit	hypothetical protein (574 aa)	236	7.41089	0	0
MGG_02532T0	no hit	endoglucanase 1 (425 aa)	270	7.40644	0	6.10293
MGG_10445T0	no hit	thermostable alkaline protease (793 aa)	626	7.40391	0	0
MGG_00937T0	PDR18	ATP-binding cassette sub-family A member 8-A (1655 aa)	98	7.39677	6.9763	7.23268
MGG_05855T0	no hit	hypothetical protein (628 aa)	128	7.38915	0	0
MGG_07502T0	SCJ1	chaperone dnaJ 2 (417 aa)	311	7.38042	7.15638	7.24235
MGG_12523T0	Mad1	adhesin protein Mad1 (708 aa)	42	7.37389	0	0
MGG_09736T0	no hit	hypothetical protein (211 aa)	92	7.36528	0	0
MGG_15094T0	no hit	acetylcholinesterase (502 aa)	405	7.36311	6.80949	0
MGG_09226T0	FRD1	fumarate reductase (537 aa)	104	7.35696	0	0
MGG_04733T0	YSP3	alkaline protease (724 aa)	438	7.3387	0	0
MGG_00799T0	no hit	peptide-N4-(N-acetyl-beta-glucosaminyl)asparagine amidase A (801 aa)	196	7.32779	0	7.05755
MGG_11335T0	SLG1	hypothetical protein (610 aa)	54	7.31899	0	0
MGG_05139T0	no hit	hypothetical protein (477 aa)	352	7.31821	0	0
MGG_08370T0	Gel3	1,3-beta-glucanosyltransferase gel3 (534 aa)	37	7.31419	6.58271	7.20186
MGG_10742T0	no hit	hypothetical protein (408 aa)	297	7.25805	7.14883	0
MGG_05139T0	no hit	hypothetical protein (477 aa)	69	7.23533	0	0
MGG_13765T0	no hit	hypothetical protein (583 aa)	443	7.22047	0	0
MGG_03439T0	no hit	acid phosphatase (301 aa)	177	7.2174	0	6.73961
MGG_15951T0	YFR018C	hypothetical protein (383 aa)	102	7.20952	6.82194	6.37194
MGG_02309T0	PRC1	carboxypeptidase S1 (635 aa)	343	7.20561	0	0
MGG_10799T0	PHO12	acid phosphatase PHO1 (528 aa)	498	7.19705	0	0
MGG_01111T0	COX12	cytochrome c oxidase subunit 6B (86 aa)	26	7.1951	0	0
MGG_09160T0	no hit	beta-glucosidase 1 (986 aa)	150	7.18772	0	0
MGG_02309T0	PRC1	carboxypeptidase S1 (635 aa)	179	7.17763	0	0
MGG_02156T0	FET3	iron transport multicopper oxidase FET5 (600 aa)	199	7.17323	0	6.73356
MGG_07833T0	FRE6	ferric reductase (699 aa)	19	7.1691	0	0
MGG_05539T0	ECM14	carboxypeptidase 2 (550 aa)	129	7.16478	0	0
MGG_04847T0	ECM14	peptidase M14 (450 aa)	118	7.15415	0	0
MGG_04804T0	no hit	hypothetical protein (496 aa)	110	7.15401	6.81981	0
MGG_13013T0	CHS6	chitin synthase 8 (1873 aa)	1787	7.11739	0	0
MGG_04672T0	SET5	hypothetical protein (448 aa)	135	7.1104	0	0
MGG_03508T0	Cel3e	Cel3e (766 aa)	549	7.10197	0	0
MGG_07771T0	FET5	diphenol oxidase (695 aa)	519	7.08707	6.45234	6.46121
MGG_00469T0	SLP1	hypothetical protein (976 aa)	681	7.06123	0	0
MGG_09352T0	no hit	minor extracellular protease vpr (907 aa)	339	7.06058	0	0

## Sheet: High in conidium
Protein ID	Name	Annotation	N-site	Average MY	Average CO	Average AP
MGG_17123T0	ZPS1	Zinc- and pH-regulated surface protein (299 aa)	105	8.55054	10.1531	8.27138
MGG_09767T0	no hit	hypothetical protein (345 aa)	10	9.12374	9.78788	9.0788
MGG_17123T0	ZPS1	Zinc- and pH-regulated surface protein (299 aa)	64	8.04714	9.75	7.84982
MGG_01609T0	no hit	hypothetical protein (183 aa)	85	9.82886	9.6993	9.84183
MGG_17734T0	no hit	hypothetical protein (136 aa)	87	0	9.51994	0
MGG_09272T0	Bgl3A/Cel3b	beta-glucosidase 1 (874 aa)	698	9.25237	9.50509	9.57202
MGG_09460T0	no hit	cell wall protein (258 aa)	183	7.20872	9.4484	9.07864
MGG_06189T0	ECM33	hypothetical protein (391 aa)	235	9.54728	9.44713	9.25903
MGG_07087T0	SYF1	pre-mRNA-splicing factor SYF1 (833 aa)	260	8.99035	9.38744	9.35717
MGG_18049T0	no hit	hypothetical protein (139 aa)	117	9.4086	9.34064	9.30281
MGG_05785T0	SUC2	levanase (660 aa)	264	9.77915	9.30535	9.10944
MGG_02821T0	WBP1	dolichyl-di-phosphooligosaccharide-protein glycotransferase (467 aa)	309	8.59836	9.22903	8.65902
MGG_05663T0	PRC1	carboxypeptidase Y (553 aa)	516	8.66024	9.19478	8.74079
MGG_04920T0	PPT1	palmitoyl-protein thioesterase 1 (333 aa)	90	8.90831	9.1628	8.76407
MGG_01261T0	TRE1	trehalase (699 aa)	304	8.9671	9.15456	8.78813
MGG_01261T0	TRE1	trehalase (699 aa)	161	8.99089	9.12044	8.89336
MGG_06643T0	no hit	hypothetical protein (780 aa)	519	9.18428	9.10015	8.80525
MGG_00150T0	no hit	hypothetical protein (405 aa)	197	0	9.09061	8.30744
MGG_01261T0	TRE1	trehalase (699 aa)	395	9.00262	9.05565	8.91501
MGG_04689T0	BGL2	glucan 1,3-beta-glucosidase (398 aa)	185	9.06545	9.05023	9.12874
MGG_01607T0	CNX1	calnexin (578 aa)	238	8.85929	9.03635	8.72417
MGG_09692T0	APE3	aminopeptidase Y (517 aa)	463	8.57644	9.01534	8.90729
MGG_09272T0	Bgl3A/Cel3b	beta-glucosidase 1 (874 aa)	532	8.59595	9.01035	8.95593
MGG_09272T0	Bgl3A/Cel3b	beta-glucosidase 1 (874 aa)	533	8.59595	9.01035	8.95593
MGG_17123T0	ZPS1	Zinc- and pH-regulated surface protein (299 aa)	150	7.72059	9.00836	7.26353
MGG_00922T0	PEP4	vacuolar protease A (396 aa)	138	8.46304	8.94747	9.04277
MGG_01134T0	UTR2	cell wall glucanase (440 aa)	235	8.24661	8.9415	8.91019
MGG_01261T0	TRE1	trehalase (699 aa)	84	9.04182	8.93574	8.95925
MGG_01261T0	TRE1	trehalase (699 aa)	322	9.07822	8.92741	8.83806
MGG_06643T0	no hit	hypothetical protein (780 aa)	199	8.89585	8.92637	8.46156
MGG_08624T0	ERG2	C-8 sterol isomerase (222 aa)	54	8.25322	8.91282	8.25159
MGG_13429T0	no hit	glycoside hydrolase (772 aa)	310	7.13611	8.86677	8.10884
MGG_09840T0	no hit	acetylxylan esterase 2 (300 aa)	159	6.76589	8.85247	8.26822
MGG_09372T0	no hit	hypothetical protein (486 aa)	168	8.61285	8.83691	8.60258
MGG_15950T0	no hit	hypothetical protein (536 aa)	281	8.15221	8.80905	8.24306
MGG_09372T0	no hit	hypothetical protein (486 aa)	131	8.9225	8.78743	8.97967
MGG_06489T0	ADH6	NADP-dependent alcohol dehydrogenase 6 (361 aa)	303	8.77226	8.78093	8.6045
MGG_05232T0	no hit	hypothetical protein (245 aa)	211	9.37203	8.7593	8.13399
MGG_16377T0	ACF2	hypothetical protein (791 aa)	358	8.03649	8.75917	8.42421
MGG_08275T0	no hit	hypothetical protein (203 aa)	178	0	8.74138	8.79969
MGG_08758T0	APE3	aminopeptidase Y (495 aa)	88	9.38615	8.74023	7.93374
MGG_00150T0	no hit	hypothetical protein (405 aa)	217	7.53448	8.70786	7.6515
MGG_04920T0	PPT1	palmitoyl-protein thioesterase 1 (333 aa)	254	8.30923	8.70495	8.44623
MGG_02884T0	MoFLP1	beta-Ig-H3/Fasciclin (350 aa)	114	0	8.70323	7.50615
MGG_02884T0	MoFLP1	MoFLP1 beta-Ig-H3/Fasciclin (350 aa)	93	0	8.70211	7.87508
MGG_10171T0	YDR415C	hypothetical protein (402 aa)	144	8.69414	8.69755	9.10294
MGG_03245T0	GAL10	aldose 1-epimerase (405 aa)	102	7.24267	8.69011	8.41977
MGG_04689T0	BGL2	glucan 1,3-beta-glucosidase (398 aa)	226	8.42419	8.66913	8.32689
MGG_15950T0	no hit	hypothetical protein (536 aa)	189	8.28528	8.64646	8.13588
MGG_03703T0	SPA2	hypothetical protein (952 aa)	420	8.43568	8.63605	8.78932
MGG_11861T0	Gel4	1,3-beta-glucanosyltransferase gel4 (529 aa)	36	8.57591	8.62701	8.31179
MGG_02819T0	YHR202W	hypothetical protein (619 aa)	328	8.45038	8.62437	8.08978
MGG_05785T0	SUC2	levanase (660 aa)	542	9.30697	8.62282	8.4788
MGG_05989T0	STE13	seprase (779 aa)	670	7.967	8.62268	0
MGG_12405T0	LEM3	cell division control protein 50 (438 aa)	325	0	8.62262	7.81418
MGG_07190T0	PMT2	dolichyl-phosphate-mannose-protein mannosyltransferase 2 (744 aa)	444	7.76202	8.60776	8.02292
MGG_04765T0	DCW1	mannan endo-1,6-alpha-mannosidase (496 aa)	267	8.20547	8.59938	7.62837
MGG_16154T0	DEG1	tRNA-pseudouridine synthase (695 aa)	597	8.52673	8.59675	8.5518
MGG_06631T0	no hit	hypothetical protein (429 aa)	253	0	8.59484	8.00034
MGG_06189T0	ECM33	hypothetical protein (391 aa)	205	9.04569	8.5826	8.56488
MGG_00552T0	no hit	acid phosphatase (464 aa)	346	8.67763	8.58002	8.65007
MGG_04920T0	PPT1	palmitoyl-protein thioesterase 1 (333 aa)	301	8.55675	8.57609	8.48613
MGG_06631T0	no hit	hypothetical protein (429 aa)	158	0	8.57505	8.1186
MGG_07470T0	no hit	hypothetical protein (610 aa)	228	7.12819	8.57036	8.22431
MGG_01134T0	UTR2	cell wall glucanase (440 aa)	323	6.81968	8.54264	8.61663
MGG_06189T0	ECM33	hypothetical protein (391 aa)	344	9.00375	8.53879	9.00796
MGG_01563T0	ADP1	ABC transporter (1080 aa)	220	8.0022	8.51404	8.25082
MGG_13429T0	no hit	glycoside hydrolase (772 aa)	439	7.47457	8.51255	7.95212
MGG_16377T0	ACF2	hypothetical protein (791 aa)	435	7.81872	8.50486	8.38653
MGG_07470T0	no hit	hypothetical protein (610 aa)	227	8.05774	8.50018	7.83967
MGG_13610T0	no hit	hydrolase (644 aa)	311	0	8.47801	8.04646
MGG_02849T0	YPS1	hypothetical protein (468 aa)	204	0	8.46894	8.59802
MGG_06786T0	MPD1/PDI1	disulfide-isomerase A6 precurso (472 aa)	48	8.49405	8.46529	7.83197
MGG_09272T0	Bgl3A/Cel3b	beta-glucosidase 1 (874 aa)	221	8.09968	8.46195	8.67992
MGG_01261T0	TRE1	trehalase (699 aa)	265	8.04427	8.44387	7.96044
MGG_12442T0	APE3	aminopeptidase Y (490 aa)	365	0	8.44334	7.62818
MGG_16417T0	GTB1/Gas2	hypothetical protein (563 aa)	97	8.39311	8.44174	8.18851
MGG_04773T0	STT3	oligosaccharyl transferase STT3 subunit (751 aa)	571	7.62526	8.44112	7.86078
MGG_05864T0	no hit	exo-beta-D-glucosaminidase (957 aa)	822	0	8.436	8.07981
MGG_13610T0	no hit	hydrolase (644 aa)	263	0	8.42945	7.46898
MGG_01732T0	no hit	3-carboxymuconate cyclase (397 aa)	161	0	8.42043	8.15358
MGG_00592T0	CRH1	cell wall glucanosyltransferase (368 aa)	144	9.24661	8.41749	8.75372
MGG_05989T0	STE13	seprase (779 aa)	38	8.32809	8.41194	8.08917
MGG_01261T0	TRE1	trehalase (699 aa)	264	7.89872	8.38664	7.62866
MGG_09199T0	PHO11	repressible acid phosphatase (474 aa)	231	0	8.37703	8.27346
MGG_05366T0	no hit	feruloyl esterase B (632 aa)	583	0	8.36991	8.13686
MGG_06714T0	no hit	hypothetical protein (275 aa)	117	8.38499	8.36411	8.03802
MGG_11861T0	Gel4	1,3-beta-glucanosyltransferase gel4 (529 aa)	414	7.73691	8.36078	7.5386
MGG_04825T0	PPN1	endopolyphosphatase (682 aa)	68	7.54253	8.35385	7.67562
MGG_09272T0	Bgl3A/Cel3b	beta-glucosidase 1 (874 aa)	262	7.71494	8.34976	7.86337
MGG_02134T0	ECM38	gamma-glutamyltransferase (567 aa)	528	0	8.3352	7.35887
MGG_09199T0	PHO11	repressible acid phosphatase (474 aa)	141	7.71088	8.31762	8.17152
MGG_00171T0	MNN9	mannan polymerase complexes MNN9 subunit (374 aa)	85	8.16116	8.3117	7.88439
MGG_01837T0	MCD4/PIG-N	GPI ethanolamine phosphate transferase 1 (1004 aa)	145	7.45173	8.30535	7.91901
MGG_06643T0	no hit	hypothetical protein (780 aa)	383	8.79754	8.30449	8.34913
MGG_12652T0	CRH1	extracellular cell wall glucanase Crf1 (517 aa)	167	7.07529	8.29898	7.63798
MGG_03369T0	no hit	hypothetical protein (197 aa)	192	0	8.29587	7.77844
MGG_07470T0	no hit	hypothetical protein (610 aa)	201	7.76946	8.28604	7.84839
MGG_13578T0	TRR1	sulphydryl oxidase (399 aa)	203	8.49427	8.28507	8.35318
MGG_02849T0	YPS1	hypothetical protein (468 aa)	101	0	8.27473	8.45764
MGG_08985T0	no hit	beta-xylosidase (848 aa)	101	7.48588	8.27227	7.72321
MGG_04825T0	PPN1	endopolyphosphatase (682 aa)	429	7.93072	8.27077	7.96941
MGG_08994T0	no hit	hypothetical protein (242 aa)	99	6.83629	8.26805	8.46339
MGG_00552T0	no hit	acid phosphatase (464 aa)	133	8.44599	8.26531	8.24976
MGG_06631T0	no hit	hypothetical protein (429 aa)	110	0	8.26531	7.61479
MGG_02849T0	YPS1	hypothetical protein (468 aa)	145	6.23428	8.26173	8.21115
MGG_13429T0	no hit	glycoside hydrolase (772 aa)	549	7.38549	8.25773	7.94767
MGG_00994T0	MNS1	mannosyl-oligosaccharide 1,2-alpha-mannosidase IC (532 aa)	384	0	8.25762	8.41426
MGG_05165T0	APP1	hypothetical protein (511 aa)	360	0	8.24857	0
MGG_16377T0	ACF2	hypothetical protein (791 aa)	714	7.95182	8.24165	8.05766
MGG_13429T0	no hit	glycoside hydrolase (772 aa)	230	0	8.19613	7.61723
MGG_10662T0	ROT2	alpha-glucosidase (966 aa)	187	7.05831	8.18435	7.90345
MGG_00506T0	PEP1	hypothetical protein (1516 aa)	1347	7.59585	8.17811	7.84688
MGG_03891T0	no hit	hypothetical protein (279 aa)	92	6.48882	8.1668	8.13955
MGG_03891T0	no hit	hypothetical protein (279 aa)	57	6.91049	8.15079	8.34281
MGG_01096T0	SGA1	glucoamylase (650 aa)	449	6.67624	8.1506	7.92007
MGG_13429T0	no hit	glycoside hydrolase (772 aa)	111	7.09961	8.14794	7.52368
MGG_17266T0	no hit	hypothetical protein (112 aa)	72	7.99004	8.14531	7.82248
MGG_00577T0	DDR2	hypothetical protein (476 aa)	267	0	8.14527	7.71638
MGG_12939T0	CBP1/CDA1	Chitin deacetylase (486 aa)	226	0	8.1449	7.69812
MGG_03245T0	GAL10	aldose 1-epimerase (405 aa)	76	0	8.1437	8.01827
MGG_08994T0	no hit	hypothetical protein (242 aa)	230	0	8.13383	8.20637
MGG_03510T0	KRE5	UDP-glucose:glycoprotein glucosyltransferase (1509 aa)	333	7.79384	8.12903	7.58174
MGG_09575T0	no hit	hypothetical protein (475 aa)	379	0	8.11118	7.11145
MGG_03510T0	KRE5	UDP-glucose:glycoprotein glucosyltransferase (1509 aa)	902	7.62429	8.10622	7.49529
MGG_01261T0	TRE1	trehalase (699 aa)	195	8.35561	8.09978	8.66844
MGG_00578T0	no hit	hypothetical protein (658 aa)	195	0	8.087	0
MGG_02134T0	ECM38	gamma-glutamyltransferase (567 aa)	302	6.49969	8.07715	6.52086
MGG_13977T0	YSP3	alkaline proteinase (964 aa)	639	0	8.06993	7.26582
MGG_02853T0	no hit	nuclease PA3 (307 aa)	113	8.1548	8.06573	8.27759
MGG_04052T0	no hit	ClpTM1 domain-containing protein (671 aa)	304	7.28972	8.04792	7.67067
MGG_04128T0	no hit	hypothetical protein (551 aa)	317	0	8.04524	7.78739
MGG_09602T0	no hit	hypothetical protein (641 aa)	415	0	8.04419	0
MGG_03891T0	no hit	hypothetical protein (279 aa)	127	6.5672	8.04155	7.88933
MGG_00081T0	no hit	hypothetical protein (190 aa)	153	6.59585	8.03881	7.32109
MGG_17961T0	no hit	hypothetical protein (417 aa)	205	7.82002	8.03759	7.9808
MGG_05246T0	no hit	alpha-L-rhamnosidase A (734 aa)	66	0	8.02831	7.56103
MGG_05320T0	SEC63	translocation protein sec63 (705 aa)	144	0	8.02341	7.16264
MGG_05785T0	SUC2	levanase (660 aa)	167	8.3452	8.00571	6.32198
MGG_13177T0	no hit	hypothetical protein (257 aa)	126	7.55061	7.98148	7.38245
MGG_15423T0	no hit	hypothetical protein (565 aa)	436	7.80072	7.98063	7.86202
MGG_05299T0	PHO8	alkaline phosphatase (588 aa)	237	7.84941	7.96325	7.98053
MGG_13578T0	TRR1	sulphydryl oxidase (399 aa)	329	7.64176	7.95989	8.05596
MGG_05785T0	SUC2	levanase (660 aa)	199	8.96755	7.95965	8.12801
MGG_05663T0	PRC1	carboxypeptidase Y (553 aa)	218	0	7.95084	0
MGG_13977T0	YSP3	alkaline proteinase (964 aa)	796	0	7.94447	6.89575
MGG_09079T0	no hit	hypothetical protein (235 aa)	88	9.27089	7.94081	8.23885
MGG_02252T0	SPS19	tetrahydroxynaphthalene reductase (284 aa)	232	0	7.93	0
MGG_09692T0	APE3	aminopeptidase Y (517 aa)	461	6.75963	7.92729	7.6145
MGG_09287T0	OST1	oligosaccharyltransferase alpha subunit (485 aa)	309	0	7.9269	7.36879
MGG_15423T0	no hit	hypothetical protein (565 aa)	268	7.79514	7.92491	7.93433
MGG_00225T0	no hit	hypothetical protein (179 aa)	100	0	7.91534	0
MGG_03014T0	YPS1	hypothetical protein (503 aa)	105	7.41739	7.90507	0
MGG_09248T0	no hit	hypothetical protein (163 aa)	72	0	7.90153	7.86573
MGG_12128T0	MID1	calcium influx-promoting protein ehs1 (609 aa)	399	7.17603	7.90075	7.26703
MGG_03891T0	no hit	hypothetical protein (279 aa)	228	0	7.89606	7.86658
MGG_08080T0	no hit	hypothetical protein (286 aa)	222	8.01841	7.89209	8.17416
MGG_08589T0	no hit	hypothetical protein (369 aa)	327	0	7.87764	0
MGG_00088T0	no hit	glycosyl hydrolase (569 aa)	246	0	7.87445	7.35228
MGG_05809T0	no hit	alpha-N-arabinofuranosidase A (647 aa)	257	7.41712	7.87436	0
MGG_14087T0	no hit	beta 1,3 exoglucanase (905 aa)	369	6.6151	7.8734	8.04804
MGG_09817T0	PRB1	minor extracellular protease vpr (903 aa)	209	7.96045	7.871	0
MGG_14307T0	FET3	L-ascorbate oxidase (604 aa)	386	8.16141	7.86861	7.61192
MGG_06418T0	PTM1	hypothetical protein (546 aa)	108	7.2807	7.86541	0
MGG_12405T0	LEM3	cell division control protein 50 (438 aa)	253	7.88808	7.86533	7.61246
MGG_13177T0	no hit	hypothetical protein (257 aa)	180	7.38109	7.86008	7.05772
MGG_01156T1	VAC7	hypothetical protein (855 aa)	752	7.92508	7.85693	7.31224
MGG_09736T0	no hit	hypothetical protein (211 aa)	95	9.56618	7.85544	7.36884
MGG_13578T0	TRR1	sulphydryl oxidase (399 aa)	101	7.93609	7.85282	7.93702
MGG_06643T0	no hit	hypothetical protein (780 aa)	367	9.06413	7.84988	7.99528
MGG_08274T0	no hit	glycosyl hydrolase (788 aa)	487	0	7.84304	7.59309
MGG_11400T0	XynD	endo-1,4-beta-xylanase D (488 aa)	90	0	7.83836	7.21275
MGG_05785T0	SUC2	levanase (660 aa)	219	8.29804	7.83557	7.79617
MGG_03014T0	YPS1	hypothetical protein (503 aa)	420	0	7.8334	7.82898
MGG_09922T0	no hit	beta-hexosaminidase subunit beta (581 aa)	536	0	7.83014	7.44454
MGG_10669T0	no hit	endonuclease/exonuclease/phosphatase (619 aa)	367	7.6706	7.82781	7.33868
MGG_15291T0	KEX2	pheromone processing endoprotease KexB (853 aa)	601	7.70927	7.82234	8.32122
MGG_07729T0	MNN2	hypothetical protein (523 aa)	394	0	7.8214	8.22012
MGG_08274T0	no hit	glycosyl hydrolase (788 aa)	132	0	7.81348	7.58805
MGG_00819T0	NCR1	niemann-Pick C1 protein (1276 aa)	185	6.67321	7.81173	7.55772
MGG_04052T0	no hit	ClpTM1 domain-containing protein (671 aa)	140	8.03705	7.81002	8.15737
MGG_08736T0	no hit	carboxypeptidase 2 (521 aa)	472	0	7.76541	7.87338
MGG_08047T0	no hit	glycerophosphoryl diester phosphodiesterase (425 aa)	180	7.13967	7.76308	6.53757
MGG_07324T0	SPC3	hypothetical protein (234 aa)	107	0	7.76159	8.11311
MGG_05539T0	ECM14	carboxypeptidase 2 (550 aa)	469	7.65875	7.76028	0
MGG_00316T0	SED1	tissue alpha-L-fucosidase (804 aa)	199	0	7.75477	7.24283
MGG_05366T0	no hit	feruloyl esterase B (632 aa)	428	0	7.7538	7.70172
MGG_01296T0	no hit	hypothetical protein (595 aa)	554	7.10338	7.74906	0
MGG_10662T0	ROT2	alpha-glucosidase (966 aa)	857	0	7.74185	7.37862
MGG_03351T0	no hit	glycosyl hydrolase (797 aa)	315	0	7.72375	7.23289
MGG_04870T0	no hit	hypothetical protein (577 aa)	276	7.36441	7.71704	7.2993
MGG_02849T0	YPS1	hypothetical protein (468 aa)	335	0	7.71666	7.90198
MGG_07999T0	no hit	hypothetical protein (764 aa)	68	6.89031	7.7165	7.08221
MGG_01607T0	CNX1	calnexin (578 aa)	239	7.95844	7.7116	7.97413
MGG_05864T0	no hit	exo-beta-D-glucosaminidase (957 aa)	291	0	7.70845	7.54667
MGG_17153T0	CTS2	hypothetical protein (429 aa)	208	9.35776	7.68868	0
MGG_00994T0	MNS1	mannosyl-oligosaccharide 1,2-alpha-mannosidase IC (532 aa)	146	0	7.67737	8.51068
MGG_01837T0	MCD4/PIG-N	GPI ethanolamine phosphate transferase 1 (1004 aa)	208	0	7.66954	7.4015
MGG_09817T0	PRB1	minor extracellular protease vpr (903 aa)	686	7.86802	7.62963	0
MGG_14087T0	no hit	beta 1,3 exoglucanase (905 aa)	214	0	7.6255	7.54697
MGG_01609T0	no hit	hypothetical protein (183 aa)	70	7.33988	7.62499	7.54406
MGG_01609T0	no hit	hypothetical protein (183 aa)	59	0	7.62499	0
MGG_01764T0	no hit	hypothetical protein (279 aa)	27	0	7.60612	6.73246
MGG_01764T0	no hit	hypothetical protein (279 aa)	28	0	7.60612	6.73246
MGG_13013T0	CHS6	chitin synthase 8 (1873 aa)	1030	7.53964	7.60391	7.33896
MGG_11400T0	XynD	endo-1,4-beta-xylanase D (488 aa)	420	0	7.59	6.61026
MGG_05862T0	no hit	tyrosinase (386 aa)	61	0	7.58602	0
MGG_01837T0	MCD4/PIG-N	GPI ethanolamine phosphate transferase 1 (1004 aa)	256	7.22565	7.57479	7.31379
MGG_04925T0	no hit	hypothetical protein (199 aa)	52	0	7.56649	0
MGG_15423T0	no hit	hypothetical protein (565 aa)	138	0	7.55699	7.31204
MGG_06167T0	PHO11	phytase (522 aa)	249	7.522	7.5564	7.2463
MGG_02257T0	no hit	hypothetical protein (318 aa)	167	0	7.55269	0
MGG_09167T0	no hit	hypothetical protein (468 aa)	81	7.41459	7.54755	0
MGG_13429T0	no hit	glycoside hydrolase (772 aa)	259	0	7.54451	0
MGG_04870T0	no hit	hypothetical protein (577 aa)	123	7.23184	7.5433	6.99055
MGG_07101T0	DCW1	mannan endo-1,6-alpha-mannosidase DCW1 (429 aa)	188	7.0768	7.53898	7.15407
MGG_03759T0	PIG-K/GPI16	GPI transamidase component GPI16 (646 aa)	41	7.54075	7.5296	7.51346
MGG_07367T0	no hit	hypothetical protein (277 aa)	107	0	7.50742	0
MGG_00225T0	no hit	hypothetical protein (179 aa)	63	0	7.50697	0
MGG_15022T0	no hit	hypothetical protein (143 aa)	53	7.19131	7.50308	0
MGG_08267T0	no hit	hypothetical protein (541 aa)	115	7.36244	7.50025	0
MGG_12276T0	FLO11	hypothetical protein (1016 aa)	620	7.02421	7.49027	6.69973
MGG_13429T0	no hit	glycoside hydrolase (772 aa)	101	0	7.4779	7.03054
MGG_13977T0	YSP3	alkaline proteinase (964 aa)	885	0	7.47684	0
MGG_13624T0	PDR5	ABC transporter CDR4 (1621 aa)	1463	0	7.47043	6.53839
MGG_08748T0	no hit	hypothetical protein (680 aa)	57	6.83728	7.46018	6.85086
MGG_05088T0	VPS70	glutamate carboxypeptidase 2 (914 aa)	657	7.07691	7.45131	6.87463
MGG_08736T0	no hit	carboxypeptidase 2 (521 aa)	406	0	7.44834	0
MGG_07411T0	no hit	hypothetical protein (103 aa)	80	0	7.4226	0
MGG_05299T0	PHO8	alkaline phosphatase (588 aa)	154	0	7.39902	7.31379
MGG_05165T0	APP1	hypothetical protein (511 aa)	420	0	7.38175	0
MGG_03245T0	GAL10	aldose 1-epimerase (405 aa)	275	0	7.38049	0
MGG_11210T0	no hit	beta-glucosidase 1 (877 aa)	329	6.63687	7.37704	0
MGG_10514T0	no hit	WSC domain-containing protein (385 aa)	94	0	7.36461	7.25937
MGG_11861T0	Gel4	1,3-beta-glucanosyltransferase gel4 (529 aa)	412	7.13156	7.33926	7.29984
MGG_10662T0	ROT2	alpha-glucosidase (966 aa)	181	0	7.31568	7.1868
MGG_13626T0	no hit	alpha-galactosidase (428 aa)	86	0	7.30376	0
MGG_02998T0	YPF1	hypothetical protein (615 aa)	10	0	7.30213	0
MGG_02134T0	ECM38	gamma-glutamyltransferase (567 aa)	516	0	7.29416	0
MGG_09199T0	PHO11	repressible acid phosphatase (474 aa)	444	0	7.2265	6.79243
MGG_05879T0	no hit	hypothetical protein (244 aa)	171	0	7.22597	0
MGG_14903T0	no hit	beta-glucosidase 2 (759 aa)	296	6.70961	7.2253	6.68572
MGG_08623T0	Gls2/ROT2	neutral alpha-glucosidase AB (981 aa)	589	7.05574	7.22434	7.15438
MGG_03470T0	no hit	hypothetical protein (709 aa)	506	0	7.22212	6.44923
MGG_09189T0	CDH1	cellobiose dehydrogenase (569 aa)	263	0	7.20564	6.43532
MGG_13013T0	CHS6	chitin synthase 8 (1873 aa)	1120	0	7.18817	6.79162
MGG_06653T0	no hit	hypothetical protein (236 aa)	30	0	7.16674	0
MGG_01885T0	no hit	beta-glucosidase (798 aa)	267	0	7.15267	6.39297
MGG_08623T0	Gls2/ROT2	neutral alpha-glucosidase AB (981 aa)	583	0	7.13895	0
MGG_12804T0	PRM1	hypothetical protein (747 aa)	286	0	7.13518	6.16245
MGG_03154T0	PTC5	hypothetical protein (621 aa)	261	6.56173	7.12059	0
MGG_00578T0	no hit	hypothetical protein (658 aa)	90	0	7.0608	0
MGG_01885T0	no hit	beta-glucosidase (798 aa)	268	0	7.04992	6.69113
MGG_12798T0	no hit	para-nitrobenzyl esterase (557 aa)	405	0	7.03906	0

## Sheet: High in appressorium
Protein ID	Name	Annotation	N-site	Average MY	Average CO	Average AP
MGG_01609T0	no hit	hypothetical protein (183 aa)	85	9.82886	9.6993	9.84183
MGG_09272T0	Bgl3A/Cel3b	beta-glucosidase 1 (874 aa)	698	9.25237	9.50509	9.57202
MGG_07087T0	SYF1	pre-mRNA-splicing factor SYF1 (833 aa)	260	8.99035	9.38744	9.35717
MGG_18049T0	no hit	hypothetical protein (139 aa)	117	9.4086	9.34064	9.30281
MGG_06189T0	ECM33	hypothetical protein (391 aa)	235	9.54728	9.44713	9.25903
MGG_04689T0	BGL2	glucan 1,3-beta-glucosidase (398 aa)	185	9.06545	9.05023	9.12874
MGG_05785T0	SUC2	levanase (660 aa)	264	9.77915	9.30535	9.10944
MGG_10171T0	YDR415C	hypothetical protein (402 aa)	144	8.69414	8.69755	9.10294
MGG_09767T0	no hit	hypothetical protein (345 aa)	10	9.12374	9.78788	9.0788
MGG_09460T0	no hit	cell wall protein (258 aa)	183	7.20872	9.4484	9.07864
MGG_00922T0	PEP4	vacuolar protease A (396 aa)	138	8.46304	8.94747	9.04277
MGG_06189T0	ECM33	hypothetical protein (391 aa)	344	9.00375	8.53879	9.00796
MGG_01096T0	SGA1	glucoamylase (650 aa)	222	7.35993	0	8.98952
MGG_09372T0	no hit	hypothetical protein (486 aa)	131	8.9225	8.78743	8.97967
MGG_01261T0	TRE1	trehalase (699 aa)	84	9.04182	8.93574	8.95925
MGG_09272T0	Bgl3A/Cel3b	beta-glucosidase 1 (874 aa)	532	8.59595	9.01035	8.95593
MGG_09272T0	Bgl3A/Cel3b	beta-glucosidase 1 (874 aa)	533	8.59595	9.01035	8.95593
MGG_01261T0	TRE1	trehalase (699 aa)	395	9.00262	9.05565	8.91501
MGG_01134T0	UTR2	cell wall glucanase (440 aa)	235	8.24661	8.9415	8.91019
MGG_09692T0	APE3	aminopeptidase Y (517 aa)	463	8.57644	9.01534	8.90729
MGG_01261T0	TRE1	trehalase (699 aa)	161	8.99089	9.12044	8.89336
MGG_01261T0	TRE1	trehalase (699 aa)	322	9.07822	8.92741	8.83806
MGG_06643T0	no hit	hypothetical protein (780 aa)	519	9.18428	9.10015	8.80525
MGG_08275T0	no hit	hypothetical protein (203 aa)	178	0	8.74138	8.79969
MGG_03703T0	SPA2	hypothetical protein (952 aa)	420	8.43568	8.63605	8.78932
MGG_01261T0	TRE1	trehalase (699 aa)	304	8.9671	9.15456	8.78813
MGG_02849T0	YPS1	hypothetical protein (468 aa)	99	7.10011	7.02851	8.77107
MGG_04920T0	PPT1	palmitoyl-protein thioesterase 1 (333 aa)	90	8.90831	9.1628	8.76407
MGG_00592T0	CRH1	cell wall glucanosyltransferase (368 aa)	144	9.24661	8.41749	8.75372
MGG_05663T0	PRC1	carboxypeptidase Y (553 aa)	516	8.66024	9.19478	8.74079
MGG_01607T0	CNX1	calnexin (578 aa)	238	8.85929	9.03635	8.72417
MGG_09272T0	Bgl3A/Cel3b	beta-glucosidase 1 (874 aa)	221	8.09968	8.46195	8.67992
MGG_01261T0	TRE1	trehalase (699 aa)	195	8.35561	8.09978	8.66844
MGG_02821T0	WBP1	dolichyl-di-phosphooligosaccharide-protein glycotransferase (467 aa)	309	8.59836	9.22903	8.65902
MGG_00552T0	no hit	acid phosphatase (464 aa)	346	8.67763	8.58002	8.65007
MGG_01134T0	UTR2	cell wall glucanase (440 aa)	323	6.81968	8.54264	8.61663
MGG_06489T0	ADH6	NADP-dependent alcohol dehydrogenase 6 (361 aa)	303	8.77226	8.78093	8.6045
MGG_09372T0	no hit	hypothetical protein (486 aa)	168	8.61285	8.83691	8.60258
MGG_02849T0	YPS1	hypothetical protein (468 aa)	204	0	8.46894	8.59802
MGG_06189T0	ECM33	hypothetical protein (391 aa)	205	9.04569	8.5826	8.56488
MGG_16154T0	DEG1	tRNA-pseudouridine synthase (695 aa)	597	8.52673	8.59675	8.5518
MGG_00994T0	MNS1	mannosyl-oligosaccharide 1,2-alpha-mannosidase IC (532 aa)	146	0	7.67737	8.51068
MGG_04920T0	PPT1	palmitoyl-protein thioesterase 1 (333 aa)	301	8.55675	8.57609	8.48613
MGG_05785T0	SUC2	levanase (660 aa)	542	9.30697	8.62282	8.4788
MGG_08994T0	no hit	hypothetical protein (242 aa)	99	6.83629	8.26805	8.46339
MGG_06643T0	no hit	hypothetical protein (780 aa)	199	8.89585	8.92637	8.46156
MGG_02849T0	YPS1	hypothetical protein (468 aa)	101	0	8.27473	8.45764
MGG_04920T0	PPT1	palmitoyl-protein thioesterase 1 (333 aa)	254	8.30923	8.70495	8.44623
MGG_00552T0	no hit	acid phosphatase (464 aa)	395	7.78512	6.84979	8.43151
MGG_06189T0	ECM33	hypothetical protein (391 aa)	218	8.80239	0	8.43054
MGG_16377T0	ACF2	hypothetical protein (791 aa)	358	8.03649	8.75917	8.42421
MGG_03245T0	GAL10	aldose 1-epimerase (405 aa)	102	7.24267	8.69011	8.41977
MGG_00994T0	MNS1	mannosyl-oligosaccharide 1,2-alpha-mannosidase IC (532 aa)	384	0	8.25762	8.41426
MGG_14087T0	no hit	beta 1,3 exoglucanase (905 aa)	174	0	7.46514	8.40081
MGG_16377T0	ACF2	hypothetical protein (791 aa)	435	7.81872	8.50486	8.38653
MGG_07745T0	DAP2	dipeptidyl aminopeptidase B (939 aa)	824	7.84092	7.27349	8.37679
MGG_13578T0	TRR1	sulphydryl oxidase (399 aa)	203	8.49427	8.28507	8.35318
MGG_06643T0	no hit	hypothetical protein (780 aa)	383	8.79754	8.30449	8.34913
MGG_03891T0	no hit	hypothetical protein (279 aa)	57	6.91049	8.15079	8.34281
MGG_04689T0	BGL2	glucan 1,3-beta-glucosidase (398 aa)	226	8.42419	8.66913	8.32689
MGG_15291T0	KEX2	pheromone processing endoprotease KexB (853 aa)	601	7.70927	7.82234	8.32122
MGG_11861T0	Gel4	1,3-beta-glucanosyltransferase gel4 (529 aa)	36	8.57591	8.62701	8.31179
MGG_08823T0	CRH1	hypothetical protein (404 aa)	41	0	7.40844	8.30822
MGG_00150T0	no hit	hypothetical protein (405 aa)	197	0	9.09061	8.30744
MGG_02853T0	no hit	nuclease PA3 (307 aa)	113	8.1548	8.06573	8.27759
MGG_09199T0	PHO11	repressible acid phosphatase (474 aa)	231	0	8.37703	8.27346
MGG_17123T0	ZPS1	Zinc- and pH-regulated surface protein (299 aa)	105	8.55054	10.1531	8.27138
MGG_09840T0	no hit	acetylxylan esterase 2 (300 aa)	159	6.76589	8.85247	8.26822
MGG_08624T0	ERG2	C-8 sterol isomerase (222 aa)	54	8.25322	8.91282	8.25159
MGG_01563T0	ADP1	ABC transporter (1080 aa)	220	8.0022	8.51404	8.25082
MGG_00552T0	no hit	acid phosphatase (464 aa)	133	8.44599	8.26531	8.24976
MGG_15950T0	no hit	hypothetical protein (536 aa)	281	8.15221	8.80905	8.24306
MGG_05109T0	no hit	hypothetical protein (388 aa)	66	0	7.6715	8.243
MGG_09079T0	no hit	hypothetical protein (235 aa)	88	9.27089	7.94081	8.23885
MGG_01261T0	TRE1	trehalase (699 aa)	243	8.45128	0	8.23795
MGG_07470T0	no hit	hypothetical protein (610 aa)	228	7.12819	8.57036	8.22431
MGG_07729T0	MNN2	hypothetical protein (523 aa)	394	0	7.8214	8.22012
MGG_02849T0	YPS1	hypothetical protein (468 aa)	145	6.23428	8.26173	8.21115
MGG_08994T0	no hit	hypothetical protein (242 aa)	230	0	8.13383	8.20637
MGG_01607T0	CNX1	calnexin (578 aa)	350	0	7.26881	8.19954
MGG_16417T0	GTB1/Gas2	hypothetical protein (563 aa)	97	8.39311	8.44174	8.18851
MGG_04172T0	CDA2	glycosyl hydrolase (748 aa)	640	0	0	8.17618
MGG_08080T0	no hit	hypothetical protein (286 aa)	222	8.01841	7.89209	8.17416
MGG_09199T0	PHO11	repressible acid phosphatase (474 aa)	141	7.71088	8.31762	8.17152
MGG_04052T0	no hit	ClpTM1 domain-containing protein (671 aa)	140	8.03705	7.81002	8.15737
MGG_01732T0	no hit	3-carboxymuconate cyclase (397 aa)	161	0	8.42043	8.15358
MGG_03891T0	no hit	hypothetical protein (279 aa)	92	6.48882	8.1668	8.13955
MGG_05366T0	no hit	feruloyl esterase B (632 aa)	583	0	8.36991	8.13686
MGG_15950T0	no hit	hypothetical protein (536 aa)	189	8.28528	8.64646	8.13588
MGG_05232T0	no hit	hypothetical protein (245 aa)	211	9.37203	8.7593	8.13399
MGG_05785T0	SUC2	levanase (660 aa)	199	8.96755	7.95965	8.12801
MGG_06631T0	no hit	hypothetical protein (429 aa)	158	0	8.57505	8.1186
MGG_05865T0	no hit	glyoxal oxidase (1166 aa)	746	0	0	8.11471
MGG_07324T0	SPC3	hypothetical protein (234 aa)	107	0	7.76159	8.11311
MGG_03882T0	ECM38	gamma-glutamyltransferase (593 aa)	246	7.45263	7.02865	8.11091
MGG_13429T0	no hit	glycoside hydrolase (772 aa)	310	7.13611	8.86677	8.10884
MGG_02819T0	YHR202W	hypothetical protein (619 aa)	328	8.45038	8.62437	8.08978
MGG_05989T0	STE13	seprase (779 aa)	38	8.32809	8.41194	8.08917
MGG_00086T0	CTS2	endochitinase (425 aa)	57	0	0	8.08319
MGG_05864T0	no hit	exo-beta-D-glucosaminidase (957 aa)	822	0	8.436	8.07981
MGG_00276T0	no hit	FAD binding domain-containing protein (515 aa)	368	0	0	8.06421
MGG_16377T0	ACF2	hypothetical protein (791 aa)	714	7.95182	8.24165	8.05766
MGG_13578T0	TRR1	sulphydryl oxidase (399 aa)	329	7.64176	7.95989	8.05596
MGG_05366T0	no hit	feruloyl esterase B (632 aa)	124	0	0	8.05326
MGG_14087T0	no hit	beta 1,3 exoglucanase (905 aa)	369	6.6151	7.8734	8.04804
MGG_13610T0	no hit	hydrolase (644 aa)	311	0	8.47801	8.04646
MGG_06714T0	no hit	hypothetical protein (275 aa)	117	8.38499	8.36411	8.03802
MGG_05246T0	no hit	alpha-L-rhamnosidase A (734 aa)	156	0	0	8.03633
MGG_04378T0	YNL115C	integral membrane protein (523 aa)	294	0	7.52121	8.03007
MGG_07190T0	PMT2	dolichyl-phosphate-mannose-protein mannosyltransferase 2 (744 aa)	444	7.76202	8.60776	8.02292
MGG_03245T0	GAL10	aldose 1-epimerase (405 aa)	76	0	8.1437	8.01827
MGG_04582T0	SCW4	hypothetical protein (542 aa)	39	7.07164	0	8.01385
MGG_06631T0	no hit	hypothetical protein (429 aa)	253	0	8.59484	8.00034
MGG_06643T0	no hit	hypothetical protein (780 aa)	367	9.06413	7.84988	7.99528
MGG_17961T0	no hit	hypothetical protein (417 aa)	205	7.82002	8.03759	7.9808
MGG_05299T0	PHO8	alkaline phosphatase (588 aa)	237	7.84941	7.96325	7.98053
MGG_01607T0	CNX1	calnexin (578 aa)	239	7.95844	7.7116	7.97413
MGG_04825T0	PPN1	endopolyphosphatase (682 aa)	429	7.93072	8.27077	7.96941
MGG_01261T0	TRE1	trehalase (699 aa)	265	8.04427	8.44387	7.96044
MGG_13429T0	no hit	glycoside hydrolase (772 aa)	439	7.47457	8.51255	7.95212
MGG_13429T0	no hit	glycoside hydrolase (772 aa)	549	7.38549	8.25773	7.94767
MGG_13578T0	TRR1	sulphydryl oxidase (399 aa)	101	7.93609	7.85282	7.93702
MGG_16538T0	no hit	hypothetical protein (495 aa)	95;95	0	0	7.93631
MGG_15423T0	no hit	hypothetical protein (565 aa)	268	7.79514	7.92491	7.93433
MGG_08758T0	APE3	aminopeptidase Y (495 aa)	88	9.38615	8.74023	7.93374
MGG_01096T0	SGA1	glucoamylase (650 aa)	449	6.67624	8.1506	7.92007
MGG_01837T0	MCD4/PIG-N	GPI ethanolamine phosphate transferase 1 (1004 aa)	145	7.45173	8.30535	7.91901
MGG_10662T0	ROT2	alpha-glucosidase (966 aa)	187	7.05831	8.18435	7.90345
MGG_02849T0	YPS1	hypothetical protein (468 aa)	335	0	7.71666	7.90198
MGG_03891T0	no hit	hypothetical protein (279 aa)	127	6.5672	8.04155	7.88933
MGG_00171T0	MNN9	mannan polymerase complexes MNN9 subunit (374 aa)	85	8.16116	8.3117	7.88439
MGG_02884T0	MoFLP1	MoFLP1 beta-Ig-H3/Fasciclin (350 aa)	93	0	8.70211	7.87508
MGG_08736T0	no hit	carboxypeptidase 2 (521 aa)	472	0	7.76541	7.87338
MGG_03891T0	no hit	hypothetical protein (279 aa)	228	0	7.89606	7.86658
MGG_09248T0	no hit	hypothetical protein (163 aa)	72	0	7.90153	7.86573
MGG_09272T0	Bgl3A/Cel3b	beta-glucosidase 1 (874 aa)	262	7.71494	8.34976	7.86337
MGG_15423T0	no hit	hypothetical protein (565 aa)	436	7.80072	7.98063	7.86202
MGG_04773T0	STT3	oligosaccharyl transferase STT3 subunit (751 aa)	571	7.62526	8.44112	7.86078
MGG_08274T0	no hit	glycosyl hydrolase (788 aa)	661	0	0	7.85872
MGG_17123T0	ZPS1	Zinc- and pH-regulated surface protein (299 aa)	64	8.04714	9.75	7.84982
MGG_07470T0	no hit	hypothetical protein (610 aa)	201	7.76946	8.28604	7.84839
MGG_00506T0	PEP1	hypothetical protein (1516 aa)	1347	7.59585	8.17811	7.84688
MGG_07470T0	no hit	hypothetical protein (610 aa)	227	8.05774	8.50018	7.83967
MGG_06786T0	MPD1/PDI1	disulfide-isomerase A6 precurso (472 aa)	48	8.49405	8.46529	7.83197
MGG_03014T0	YPS1	hypothetical protein (503 aa)	420	0	7.8334	7.82898
MGG_17266T0	no hit	hypothetical protein (112 aa)	72	7.99004	8.14531	7.82248
MGG_07146T0	no hit	glycosyl hydrolase (915 aa)	639	7.20815	0	7.82054
MGG_12405T0	LEM3	cell division control protein 50 (438 aa)	325	0	8.62262	7.81418
MGG_03245T0	GAL10	aldose 1-epimerase (405 aa)	279	0	7.38049	7.80846
MGG_03245T0	GAL10	aldose 1-epimerase (405 aa)	266	0	0	7.80846
MGG_05785T0	SUC2	levanase (660 aa)	219	8.29804	7.83557	7.79617
MGG_14307T0	FET3	L-ascorbate oxidase (604 aa)	291	7.4471	0	7.79449
MGG_04128T0	no hit	hypothetical protein (551 aa)	317	0	8.04524	7.78739
MGG_03369T0	no hit	hypothetical protein (197 aa)	192	0	8.29587	7.77844
MGG_13455T0	DCW1	hypothetical protein (469 aa)	250	8.30024	7.5561	7.76638
MGG_07847T0	no hit	hypothetical protein (206 aa)	78	0	7.62467	7.75724
MGG_09640T0	IMA5	alpha-amylase 1 (533 aa)	220	9.42817	7.22517	7.74838
MGG_07704T0	ECM14	carboxypeptidase A (444 aa)	111	7.27176	0	7.73707
MGG_09834T0	CAT2	catalase-peroxidase 2 (787 aa)	248	7.63466	0	7.73218
MGG_08985T0	no hit	beta-xylosidase (848 aa)	101	7.48588	8.27227	7.72321
MGG_00577T0	DDR2	hypothetical protein (476 aa)	267	0	8.14527	7.71638
MGG_00994T0	MNS1	mannosyl-oligosaccharide 1,2-alpha-mannosidase IC (532 aa)	388	0	0	7.71588
MGG_05984T0	no hit	levo-lactonase (463 aa)	194	0	7.17941	7.70817
MGG_05366T0	no hit	feruloyl esterase B (632 aa)	428	0	7.7538	7.70172
MGG_12939T0	CBP1/CDA1	Chitin deacetylase (486 aa)	226	0	8.1449	7.69812
MGG_02134T0	ECM38	gamma-glutamyltransferase (567 aa)	524	6.652	0	7.69049
MGG_04825T0	PPN1	endopolyphosphatase (682 aa)	68	7.54253	8.35385	7.67562
MGG_04052T0	no hit	ClpTM1 domain-containing protein (671 aa)	304	7.28972	8.04792	7.67067
MGG_00552T0	no hit	acid phosphatase (464 aa)	254	7.67851	0	7.66081
MGG_08985T0	no hit	beta-xylosidase (848 aa)	476	7.21953	6.51366	7.65295
MGG_00150T0	no hit	hypothetical protein (405 aa)	217	7.53448	8.70786	7.6515
MGG_00194T0	no hit	hypothetical protein (469 aa)	378	7.19846	0	7.64179
MGG_02386T0	no hit	hypothetical protein (355 aa)	66	7.17088	0	7.6381
MGG_12652T0	CRH1	extracellular cell wall glucanase Crf1 (517 aa)	167	7.07529	8.29898	7.63798
MGG_01261T0	TRE1	trehalase (699 aa)	264	7.89872	8.38664	7.62866
MGG_04765T0	DCW1	mannan endo-1,6-alpha-mannosidase (496 aa)	267	8.20547	8.59938	7.62837
MGG_12442T0	APE3	aminopeptidase Y (490 aa)	365	0	8.44334	7.62818
MGG_15288T0	VPS70	N-acetylated-alpha-linked acidic dipeptidase 2 (808 aa)	110	6.99127	7.06147	7.62414
MGG_15555T0	no hit	hypothetical protein (86 aa)	5;5	0	0	7.61959
MGG_13429T0	no hit	glycoside hydrolase (772 aa)	230	0	8.19613	7.61723
MGG_06631T0	no hit	hypothetical protein (429 aa)	110	0	8.26531	7.61479
MGG_09692T0	APE3	aminopeptidase Y (517 aa)	461	6.75963	7.92729	7.6145
MGG_12405T0	LEM3	cell division control protein 50 (438 aa)	253	7.88808	7.86533	7.61246
MGG_14307T0	FET3	L-ascorbate oxidase (604 aa)	386	8.16141	7.86861	7.61192
MGG_10507T0	no hit	amidohydrolase (988 aa)	81	8.22165	0	7.60749
MGG_08274T0	no hit	glycosyl hydrolase (788 aa)	487	0	7.84304	7.59309
MGG_08274T0	no hit	glycosyl hydrolase (788 aa)	132	0	7.81348	7.58805
MGG_03510T0	KRE5	UDP-glucose:glycoprotein glucosyltransferase (1509 aa)	333	7.79384	8.12903	7.58174
MGG_08736T0	no hit	carboxypeptidase 2 (521 aa)	387	0	7.23078	7.57384
MGG_05246T0	no hit	alpha-L-rhamnosidase A (734 aa)	66	0	8.02831	7.56103
MGG_14513T0	no hit	hypothetical protein (463 aa)	124	0	0	7.55802
MGG_00819T0	NCR1	niemann-Pick C1 protein (1276 aa)	185	6.67321	7.81173	7.55772
MGG_17595T0	no hit	hypothetical protein (510 aa)	387	0	0	7.5502
MGG_14087T0	no hit	beta 1,3 exoglucanase (905 aa)	214	0	7.6255	7.54697
MGG_05864T0	no hit	exo-beta-D-glucosaminidase (957 aa)	291	0	7.70845	7.54667
MGG_05110T0	no hit	hypothetical protein (380 aa)	232	0	7.08456	7.54662
MGG_01609T0	no hit	hypothetical protein (183 aa)	70	7.33988	7.62499	7.54406
MGG_03891T0	no hit	hypothetical protein (279 aa)	193	0	6.72908	7.54114
MGG_08624T0	ERG2	C-8 sterol isomerase (222 aa)	55	7.73456	0	7.53911
MGG_11861T0	Gel4	1,3-beta-glucanosyltransferase gel4 (529 aa)	414	7.73691	8.36078	7.5386
MGG_01885T0	no hit	beta-glucosidase (798 aa)	331	0	0	7.53169
MGG_13429T0	no hit	glycoside hydrolase (772 aa)	111	7.09961	8.14794	7.52368
MGG_03759T0	PIG-K/GPI16	GPI transamidase component GPI16 (646 aa)	41	7.54075	7.5296	7.51346
MGG_05246T0	no hit	alpha-L-rhamnosidase A (734 aa)	71	0	6.59198	7.51147
MGG_02884T0	MoFLP1	beta-Ig-H3/Fasciclin (350 aa)	114	0	8.70323	7.50615
MGG_01261T0	TRE1	trehalase (699 aa)	85	7.03013	6.80206	7.50363
MGG_01101T0	AGA1	hypothetical protein (853 aa)	266	6.84624	7.2362	7.49564
MGG_03510T0	KRE5	UDP-glucose:glycoprotein glucosyltransferase (1509 aa)	902	7.62429	8.10622	7.49529
MGG_00577T0	DDR2	hypothetical protein (476 aa)	147	0	7.37527	7.48767
MGG_14598T0	no hit	hypothetical protein (720 aa)	37	0	7.39116	7.48163
MGG_13610T0	no hit	hydrolase (644 aa)	263	0	8.42945	7.46898
MGG_00799T0	no hit	peptide-N4-(N-acetyl-beta-glucosaminyl)asparagine amidase A (801 aa)	563	0	6.88562	7.46546
MGG_00799T0	no hit	peptide-N4-(N-acetyl-beta-glucosaminyl)asparagine amidase A (801 aa)	564	0	6.88562	7.46546
MGG_00775T0	KEX1	carboxypeptidase KEX1 (635 aa)	486	7.68842	0	7.46079
MGG_09922T0	no hit	beta-hexosaminidase subunit beta (581 aa)	536	0	7.83014	7.44454
MGG_03692T0	YFR018C	glutaminyl-peptide cyclotransferase (389 aa)	87	8.13344	7.58979	7.43944
MGG_08736T0	no hit	carboxypeptidase 2 (521 aa)	151	0	0	7.43203
MGG_04427T0	PMT4	dolichyl-phosphate-mannose-protein mannosyltransferase 4 (775 aa)	382	0	0	7.42402
MGG_02758T0	no hit	hypothetical protein (286 aa)	116	0	0	7.42216
MGG_01837T0	MCD4/PIG-N	GPI ethanolamine phosphate transferase 1 (1004 aa)	208	0	7.66954	7.4015
MGG_02252T0	SPS19	tetrahydroxynaphthalene reductase (284 aa)	226	0	0	7.3908
MGG_13177T0	no hit	hypothetical protein (257 aa)	126	7.55061	7.98148	7.38245
MGG_10662T0	ROT2	alpha-glucosidase (966 aa)	857	0	7.74185	7.37862
MGG_09736T0	no hit	hypothetical protein (211 aa)	95	9.56618	7.85544	7.36884
MGG_09287T0	OST1	oligosaccharyltransferase alpha subunit (485 aa)	309	0	7.9269	7.36879
MGG_02134T0	ECM38	gamma-glutamyltransferase (567 aa)	528	0	8.3352	7.35887
MGG_01134T0	UTR2	cell wall glucanase (440 aa)	193	0	0	7.35702
MGG_00088T0	no hit	glycosyl hydrolase (569 aa)	246	0	7.87445	7.35228
MGG_13013T0	CHS6	chitin synthase 8 (1873 aa)	1030	7.53964	7.60391	7.33896
MGG_00164T0	MNN10	galactosyltransferase (542 aa)	363	0	0	7.32973
MGG_10877T0	no hit	hypothetical protein (265 aa)	218	0	0	7.32761
MGG_15479T0	no hit	hypothetical protein (304 aa)	159	0	0	7.32432
MGG_01837T0	MCD4/PIG-N	GPI ethanolamine phosphate transferase 1 (1004 aa)	256	7.22565	7.57479	7.31379
MGG_05299T0	PHO8	alkaline phosphatase (588 aa)	154	0	7.39902	7.31379
MGG_15423T0	no hit	hypothetical protein (565 aa)	138	0	7.55699	7.31204
MGG_11861T0	Gel4	1,3-beta-glucanosyltransferase gel4 (529 aa)	412	7.13156	7.33926	7.29984
MGG_00775T0	KEX1	carboxypeptidase KEX1 (635 aa)	425	7.56069	7.48123	7.29938
MGG_00552T0	no hit	acid phosphatase (464 aa)	222	7.13341	0	7.28019
MGG_10510T0	RNY1	ribonuclease T2 (325 aa)	256	7.44703	0	7.26148
MGG_10514T0	no hit	WSC domain-containing protein (385 aa)	94	0	7.36461	7.25937
MGG_06167T0	PHO11	phytase (522 aa)	249	7.522	7.5564	7.2463
MGG_07502T0	SCJ1	chaperone dnaJ 2 (417 aa)	311	7.38042	7.15638	7.24235
MGG_00937T0	PDR18	ATP-binding cassette sub-family A member 8-A (1655 aa)	98	7.39677	6.9763	7.23268
MGG_08823T0	CRH1	hypothetical protein (404 aa)	128	0	0	7.20313
MGG_08823T0	CRH1	hypothetical protein (404 aa)	129	0	0	7.20313
MGG_08370T0	Gel3	1,3-beta-glucanosyltransferase gel3 (534 aa)	37	7.31419	6.58271	7.20186
MGG_10662T0	ROT2	alpha-glucosidase (966 aa)	181	0	7.31568	7.1868
MGG_02507T0	SUC2	inulinase (631 aa)	554	0	0	7.16694
MGG_13014T0	CHS5	class V chitin synthase (1788 aa)	1018	7.15535	0	7.16525
MGG_08623T0	Gls2/ROT2	neutral alpha-glucosidase AB (981 aa)	589	7.05574	7.22434	7.15438
MGG_04919T0	no hit	hypothetical protein (307 aa)	71	7.16554	0	7.11831
MGG_10400T0	BGL2	GPI-anchored cell wall beta-1,3-endoglucanase EglC (311 aa)	221	0	0	7.09978
MGG_08370T0	Gel3	1,3-beta-glucanosyltransferase gel3 (534 aa)	372	0	0	7.09133
MGG_02355T0	no hit	hypothetical protein (229 aa)	136	6.99306	6.32228	7.06032
MGG_00819T0	NCR1	niemann-Pick C1 protein (1276 aa)	889	0	0	7.04978
MGG_01101T0	AGA1	hypothetical protein (853 aa)	492	0	0	7.04295
MGG_07146T0	no hit	glycosyl hydrolase (915 aa)	231	0	6.27049	7.03758
MGG_03351T0	no hit	glycosyl hydrolase (797 aa)	219	0	0	7.02442
MGG_09491T0	no hit	hypothetical protein (173 aa)	6	0	0	7.00305
MGG_09491T0	no hit	hypothetical protein (173 aa)	9	0	0	7.00305
MGG_05864T0	no hit	exo-beta-D-glucosaminidase (957 aa)	317	0	0	7.00054
