# Supplementary material for: Quantitative proteomics analysis reveals important roles of N-glycosylation on ER quality control system for development and pathogenesis in Magnaporthe oryzae
Source: PLoS Pathog. 2020 Feb 24;16(2):e1008355. doi: 10.1371/journal.ppat.1008355 (PMC7058352; doi:10.1371/journal.ppat.1008355)
Supplement: S4 Table — (XLSX) [file ppat.1008355.s007.xlsx]

## Sheet: ERQC
S4 Table. Differentially expressed N-glycosylation sites for different processes.
Protein ID	Protein name	Positions within proteins	Annotation	Average MY	Average CO	Average AP
MGG_01607T0	CNE1	350	calnexin (578 aa)	0	7.26881	8.19954
MGG_01607T0	CNE1	238	calnexin (578 aa)	8.85929	9.03635	8.72417
MGG_01607T0	CNE1	239	calnexin (578 aa)	7.95844	7.7116	7.97413
MGG_04045T0	Gls1	497	mannosyl-oligosaccharide glucosidase (824 aa)	0	0	6.78557
MGG_08623T0	Gls2/ROT2	583	neutral alpha-glucosidase AB (981 aa)	0	7.13895	0
MGG_08623T0	Gls2/ROT2	589	neutral alpha-glucosidase AB (981 aa)	7.05574	7.22434	7.15438
MGG_16417T0	GTB1/Gas2	97	hypothetical protein (563 aa)	8.39311	8.44174	8.18851
MGG_16417T0	GTB1/Gas2	100	hypothetical protein (563 aa)	0	0	0
MGG_00994T0	MNS1a	146	mannosyl-oligosaccharide 1,2-alpha-mannosidase IC (532 aa)	0	7.67737	8.51068
MGG_00994T0	MNS1a	384	mannosyl-oligosaccharide 1,2-alpha-mannosidase IC (532 aa)	0	8.25762	8.41426
MGG_00994T0	MNS1a	388	mannosyl-oligosaccharide 1,2-alpha-mannosidase IC (532 aa)	0	0	7.71588
MGG_07666T0	MNS1b	109	endoplasmic reticulum mannosyl-oligosaccharide 1,2-alpha-mannosidase (653 aa)	0	0	0
MGG_05320T0	SEC63	144	translocation protein sec63 (705 aa)	0	8.02341	7.16264
MGG_09287T0	OST1	309	oligosaccharyltransferase alpha subunit (485 aa)	0	7.9269	7.36879
MGG_02821T0	WBP1	309	dolichyl-di-phosphooligosaccharide-protein glycotransferase (467 aa)	8.59836	9.22903	8.65902
MGG_04773T0	STT3	571	oligosaccharyl transferase STT3 subunit (751 aa)	7.62526	8.44112	7.86078
MGG_04773T0	STT3	572	oligosaccharyl transferase STT3 subunit (751 aa)	0	0	0
MGG_02503T0	KAR2	619	glucose-regulated protein (665 aa)	0	0	0
MGG_07502T0	SCJ1	311	chaperone dnaJ 2 (417 aa)	7.38042	7.15638	7.24235
MGG_03510T0	KRE5	902	UDP-glucose:glycoprotein glucosyltransferase (1509 aa)	7.62429	8.10622	7.49529
MGG_03510T0	KRE5	333	UDP-glucose:glycoprotein glucosyltransferase (1509 aa)	7.79384	8.12903	7.58174
MGG_06786T0	MPD1/PDI1	48	disulfide-isomerase A6 precurso (472 aa)	8.49405	8.46529	7.83197
MGG_05193T0	CDC48	217	cell division control protein 48 (821 aa)	0	0	0
MGG_10662T0	ROT2	857	alpha-glucosidase (966 aa)	0	7.74185	7.37862
MGG_10662T0	ROT2	181	alpha-glucosidase (966 aa)	0	7.31568	7.1868
MGG_10662T0	ROT2	187	alpha-glucosidase (966 aa)	7.05831	8.18435	7.90345
MGG_08623T0	ROT2	583	neutral alpha-glucosidase AB (981 aa)	0	7.13895	0
MGG_08623T0	ROT2	589	neutral alpha-glucosidase AB (981 aa)	7.05574	7.22434	7.15438

## Sheet: N-glycosylation
Protein ID	Protein name	Positions within proteins	Annotation	Average MY	Average CO	Average AP
MGG_00994T0	MAN1	146	mannosyl-oligosaccharide 1,2-alpha-mannosidase IC (532 aa)	0	7.67737	8.51068
MGG_00994T0	MAN1	384	mannosyl-oligosaccharide 1,2-alpha-mannosidase IC (532 aa)	0	8.25762	8.41426
MGG_00994T0	MAN1	388	mannosyl-oligosaccharide 1,2-alpha-mannosidase IC (532 aa)	0	0	7.71588
MGG_00171T0	MNN9	85	mannan polymerase complexes MNN9 subunit (374 aa)	8.16116	8.3117	7.88439
MGG_07729T0	MNN2	394	hypothetical protein (523 aa)	0	7.8214	8.22012
MGG_00164T0	MNN10	363	galactosyltransferase (542 aa)	0	0	7.32973
MGG_09287T0	OST1	309	oligosaccharyltransferase alpha subunit (485 aa)	0	7.9269	7.36879
MGG_02821T0	WBP1	309	dolichyl-di-phosphooligosaccharide-protein glycotransferase (467 aa)	8.59836	9.22903	8.65902
MGG_04773T0	STT3	571	oligosaccharyl transferase STT3 subunit (751 aa)	7.62526	8.44112	7.86078

## Sheet: O-glycosylation
Protein ID	Protein name	Positions within proteins	Annotation	Average MY	Average CO	Average AP
MGG_04427T0	PMT4	382	dolichyl-phosphate-mannose-protein mannosyltransferase 4 (775 aa)	0	0	7.42402
MGG_04427T0	PMT4	385	dolichyl-phosphate-mannose-protein mannosyltransferase 4 (775 aa)	0	0	0
MGG_04427T0	PMT4	386	dolichyl-phosphate-mannose-protein mannosyltransferase 4 (775 aa)	0	0	0
MGG_07190T0	PMT2	444	dolichyl-phosphate-mannose-protein mannosyltransferase 2 (744 aa)	7.76202	8.60776	8.02292

## Sheet: GPI anchor
Protein ID	Protein name	Positions within proteins	Annotation	Average MY	Average CO	Average AP
MGG_01837T0	PIG-N/MCD4	416	GPI ethanolamine phosphate transferase 1 (1004 aa)	0	0	0
MGG_01837T0	PIG-N/MCD4	208	GPI ethanolamine phosphate transferase 1 (1004 aa)	0	7.66954	7.4015
MGG_01837T0	PIG-N/MCD4	145	GPI ethanolamine phosphate transferase 1 (1004 aa)	7.45173	8.30535	7.91901
MGG_01837T0	PIG-N/MCD4	256	GPI ethanolamine phosphate transferase 1 (1004 aa)	7.22565	7.57479	7.31379
MGG_10490T0	PIG-K/GPI8	352	GPI-anchor transamidase (395 aa)	0	0	0
MGG_03759T0	PIG-T/GPI16	41	GPI transamidase component GPI16 (646 aa)	7.54075	7.5296	7.51346

## Sheet: Cell wall
Protein ID	Protein name	Positions within proteins	Annotation	Average MY	Average CO	Average AP
MGG_01134T0	UTR2	235	cell wall glucanase (440 aa)	8.24661	8.9415	8.91019
MGG_01134T0	UTR2	323	cell wall glucanase (440 aa)	6.81968	8.54264	8.61663
MGG_00592T0	CRH1	144	cell wall glucanosyltransferase (368 aa)	9.24661	8.41749	8.75372
MGG_12652T0	CRH1	167	extracellular cell wall glucanase Crf1 (517 aa)	7.07529	8.29898	7.63798
MGG_06189T0	ECM33	235	hypothetical protein (391 aa)	9.54728	9.44713	9.25903
MGG_06189T0	ECM33	344	hypothetical protein (391 aa)	9.00375	8.53879	9.00796
MGG_06189T0	ECM33	205	hypothetical protein (391 aa)	9.04569	8.5826	8.56488
MGG_03882T0	ECM38	246	gamma-glutamyltransferase (593 aa)	7.45263	7.02865	8.11091
MGG_04689T0	BGL2	226	glucan 1,3-beta-glucosidase (398 aa)	8.42419	8.66913	8.32689
MGG_04689T0	BGL2	185	glucan 1,3-beta-glucosidase (398 aa)	9.06545	9.05023	9.12874
MGG_04765T0	DCW1	267	mannan endo-1,6-alpha-mannosidase (496 aa)	8.20547	8.59938	7.62837
MGG_07101T0	DCW1	188	mannan endo-1,6-alpha-mannosidase DCW1 (429 aa)	7.0768	7.53898	7.15407
MGG_11861T0	Gel4	36	1,3-beta-glucanosyltransferase gel4 (529 aa)	8.57591	8.62701	8.31179
MGG_11861T0	Gel4	412	1,3-beta-glucanosyltransferase gel4 (529 aa)	7.13156	7.33926	7.29984
MGG_11861T0	Gel4	414	1,3-beta-glucanosyltransferase gel4 (529 aa)	7.73691	8.36078	7.5386
MGG_08370T0	Gel3	37	1,3-beta-glucanosyltransferase gel3 (534 aa)	7.31419	6.58271	7.20186
MGG_13013T0	CHS6	1030	chitin synthase 8 (1873 aa)	7.53964	7.60391	7.33896
MGG_04765T0	DCW1	221	mannan endo-1,6-alpha-mannosidase (496 aa)	7.98028	6.67316	0
MGG_04847T0	ECM14	118	peptidase M14 (450 aa)	7.15415	0	0
MGG_05539T0	ECM14	129	carboxypeptidase 2 (550 aa)	7.16478	0	0
MGG_12523T0	Mad1	42	adhesin protein Mad1 (708 aa)	7.37389	0	0
MGG_13013T0	CHS6	1787	chitin synthase 8 (1873 aa)	7.11739	0	0
MGG_05539T0	ECM14	469	carboxypeptidase 2 (550 aa)	7.65875	7.76028	0
MGG_02134T0	ECM38	516	gamma-glutamyltransferase (567 aa)	0	7.29416	0
MGG_07704T0	ECM14	111	carboxypeptidase A (444 aa)	7.27176	0	7.73707
MGG_06189T0	ECM33	218	hypothetical protein (391 aa)	8.80239	0	8.43054
MGG_02884T0	MoFLP1	93	MoFLP1 beta-Ig-H3/Fasciclin (350 aa)	0	8.70211	7.87508
MGG_02884T0	MoFLP1	114	beta-Ig-H3/Fasciclin (350 aa)	0	8.70323	7.50615
MGG_13013T0	CHS6	1120	chitin synthase 8 (1873 aa)	0	7.18817	6.79162
MGG_13014T0	CHS5	1018	class V chitin synthase (1788 aa)	7.15535	0	7.16525
MGG_05864T0	no hit	317	exo-beta-D-glucosaminidase (957 aa)	0	0	7.00054
MGG_12276T0	FLO11	620	Flocculation protein (1016 aa)	7.02421	7.49027	6.69973
MGG_12939T0	CBP1	226	Chitin deacetylase (486 aa)	0	8.1449	7.69812
MGG_05864T0	no hit	822	exo-beta-D-glucosaminidase (957 aa)	0	8.436	8.07981
MGG_05864T0	no hit	291	exo-beta-D-glucosaminidase (957 aa)	0	7.70845	7.54667
MGG_01134T0	UTR2	193	cell wall glucanase (440 aa)	0	0	7.35702
MGG_02134T0	ECM38	302	gamma-glutamyltransferase (567 aa)	6.49969	8.07715	6.52086
MGG_02134T0	ECM38	329	gamma-glutamyltransferase (567 aa)	6.41401	0	6.93095
MGG_02134T0	ECM38	524	gamma-glutamyltransferase (567 aa)	6.652	0	7.69049
MGG_02134T0	ECM38	528	gamma-glutamyltransferase (567 aa)	0	8.3352	7.35887
MGG_03882T0	ECM38	244	gamma-glutamyltransferase (593 aa)	0	0	6.84711
MGG_10400T0	BGL2	221	GPI-anchored cell wall beta-1,3-endoglucanase EglC (311 aa)	0	0	7.09978
MGG_08370T0	Gel3	372	1,3-beta-glucanosyltransferase gel3 (534 aa)	0	0	7.09133
MGG_02134T0	ECM38	547	gamma-glutamyltransferase (567 aa)	0	0	0
MGG_12652T0	CRH1	163	extracellular cell wall glucanase Crf1 (517 aa)	0	0	0
MGG_12652T0	CRH1	278	extracellular cell wall glucanase Crf1 (517 aa)	0	0	0
MGG_04847T0	ECM14	312	peptidase M14 (450 aa)	0	0	0
MGG_03882T0	ECM38	182	gamma-glutamyltransferase (593 aa)	0	0	0
MGG_03882T0	ECM38	183	gamma-glutamyltransferase (593 aa)	0	0	0
MGG_04689T0	BGL2	300	glucan 1,3-beta-glucosidase (398 aa)	0	0	0
MGG_06722T0	Gel2	366	1,3-beta-glucanosyltransferase gel2 (486 aa)	0	0	0
MGG_06722T0	Gel2	367	1,3-beta-glucanosyltransferase gel2 (486 aa)	0	0	0
MGG_06722T0	Gel2	368	1,3-beta-glucanosyltransferase gel2 (486 aa)	0	0	0
MGG_08370T0	Gel3	165	1,3-beta-glucanosyltransferase gel3 (534 aa)	0	0	0
MGG_08370T0	Gel3	166	1,3-beta-glucanosyltransferase gel3 (534 aa)	0	0	0
MGG_11861T0	Gel4	159	1,3-beta-glucanosyltransferase gel4 (529 aa)	0	0	0
MGG_11861T0	Gel4	166	1,3-beta-glucanosyltransferase gel4 (529 aa)	0	0	0
MGG_11861T0	Gel4	167	1,3-beta-glucanosyltransferase gel4 (529 aa)	0	0	0

## Sheet: Protease and peptidase
Protein ID	Protein name	Positions within proteins	Annotation	Average MY	Average CO	Average AP
MGG_09692T0	APE3	463	aminopeptidase Y (517 aa)	8.57644	9.01534	8.90729
MGG_09692T0	APE3	72	aminopeptidase Y (517 aa)	7.55552	6.82569	7.16453
MGG_08758T0	APE3	88	aminopeptidase Y (495 aa)	9.38615	8.74023	7.93374
MGG_05663T0	PRC1	516	carboxypeptidase Y (553 aa)	8.66024	9.19478	8.74079
MGG_00922T0	PEP4	138	vacuolar protease A (396 aa)	8.46304	8.94747	9.04277
MGG_05989T0	STE13	38	seprase, cysteine protease (779 aa)	8.32809	8.41194	8.08917
MGG_07745T0	DAP2	824	dipeptidyl aminopeptidase B (939 aa)	7.84092	7.27349	8.37679
MGG_00775T0	KEX1	486	carboxypeptidase (635 aa)	7.68842	7.6	7.46079
MGG_00775T0	KEX1	425	carboxypeptidase (635 aa)	7.56069	7.48123	7.29938
MGG_15291T0	KEX2	601	endoprotease KexB (853 aa)	7.70927	7.82234	8.32122
MGG_05088T0	VPS70	657	glutamate carboxypeptidase 2 (914 aa)	7.07691	7.45131	6.87463
MGG_15288T0	VPS70	110	N-acetylated-alpha-linked acidic dipeptidase 2 (808 aa)	6.99127	7.06147	7.62414
MGG_05785T0	SUC2	199	levanase, 2,6-beta-D-fructan fructanohydrolase (660 aa)	8.96755	7.95965	8.12801
MGG_05785T0	SUC2	542	levanase, 2,6-beta-D-fructan fructanohydrolase (660 aa)	9.30697	8.62282	8.4788
MGG_05785T0	SUC2	264	levanase, 2,6-beta-D-fructan fructanohydrolase (660 aa)	9.77915	9.30535	9.10944
MGG_05785T0	SUC2	219	levanase, 2,6-beta-D-fructan fructanohydrolase (660 aa)	8.29804	7.83557	7.79617
MGG_05785T0	SUC2	652	levanase, 2,6-beta-D-fructan fructanohydrolase (660 aa)	8.08345	7.354	0
MGG_05785T0	SUC2	111	levanase, 2,6-beta-D-fructan fructanohydrolase (660 aa)	8.09035	7.50384	0
MGG_05785T0	SUC2	167	levanase, 2,6-beta-D-fructan fructanohydrolase (660 aa)	8.3452	8.00571	6.32198
MGG_05785T0	SUC2	39	levanase, 2,6-beta-D-fructan fructanohydrolase (660 aa)	9.04306	0	0
MGG_05785T0	SUC2	651	levanase, 2,6-beta-D-fructan fructanohydrolase (660 aa)	7.73054	0	0
MGG_06587T0	YDR415C	358	leucyl aminopeptidase (390 aa)	8.3684	7.24543	0
MGG_07877T0	STE13	153	dipeptidyl-peptidase V (719 aa)	8.27255	7.0855	7.04372
MGG_05989T0	STE13	670	seprase, cysteine protease (779 aa)	7.967	8.62268	0
MGG_07877T0	STE13	528	dipeptidyl-peptidase V (719 aa)	7.60365	0	0
MGG_09352T0	Vpr1	31	minor extracellular protease (907 aa)	7.5225	0	0
MGG_09352T0	Vpr1	606	minor extracellular protease (907 aa)	8.71949	0	0
MGG_09352T0	Vpr1	339	minor extracellular protease (907 aa)	7.06058	0	0
MGG_09352T0	Vpr1	864	minor extracellular protease (907 aa)	8.86822	7.15913	0
MGG_09352T0	Vpr1	752	minor extracellular protease (907 aa)	8.83893	0	0
MGG_09817T0	PRB1	209	minor extracellular protease vpr (903 aa)	7.96045	7.871	0
MGG_09817T0	PRB1	686	minor extracellular protease vpr (903 aa)	7.86802	7.62963	0
MGG_09817T0	PRB1	751	minor extracellular protease vpr (903 aa)	7.41226	7.23737	0
MGG_02531T0	PRB1	131	minor extracellular protease vpr (910 aa)	8.273	7.06184	0
MGG_02531T0	PRB1	867	minor extracellular protease vpr (910 aa)	7.86035	7.09545	0
MGG_05663T0	PRC1	218	carboxypeptidase Y (553 aa)	0	7.95084	0
MGG_10445T0	no hit	97	thermostable alkaline protease (793 aa)	8.55289	0	0
MGG_10445T0	no hit	626	thermostable alkaline protease (793 aa)	7.40391	0	0
MGG_10445T0	no hit	68	thermostable alkaline protease (793 aa)	7.63234	0	0
MGG_10445T0	no hit	528	thermostable alkaline protease (793 aa)	8.12741	0	0
MGG_08736T0	no hit	387	carboxypeptidase 2 (521 aa)	0	7.23078	7.57384
MGG_08736T0	no hit	151	carboxypeptidase 2 (521 aa)	0	0	7.43203
MGG_08736T0	no hit	472	carboxypeptidase 2 (521 aa)	0	7.76541	7.87338
MGG_02849T0	YPS1	145	Aspartic proteinase (468 aa)	6.23428	8.26173	8.21115
MGG_02849T0	YPS1	335	Aspartic proteinase (468 aa)	0	7.71666	7.90198
MGG_02849T0	YPS1	101	Aspartic proteinase (468 aa)	0	8.27473	8.45764
MGG_02849T0	YPS1	204	Aspartic proteinase (468 aa)	0	8.46894	8.59802
MGG_02849T0	YPS1	99	Aspartic proteinase (468 aa)	7.10011	7.02851	8.77107
MGG_03014T0	YPS1	420	Aspartic proteinase (503 aa)	0	7.8334	7.82898
MGG_03014T0	YPS1	426	Aspartic proteinase (503 aa)	0	0	6.79782
MGG_13977T0	YSP3	383	alkaline proteinase (964 aa)	0	6.98211	0
MGG_13977T0	YSP3	796	alkaline proteinase (964 aa)	0	7.94447	6.89575
MGG_13977T0	YSP3	639	alkaline proteinase (964 aa)	0	8.06993	7.26582
MGG_13977T0	YSP3	885	alkaline proteinase (964 aa)	0	7.47684	0
MGG_09692T0	APE3	461	aminopeptidase Y (517 aa)	6.75963	7.92729	7.6145
MGG_12442T0	APE3	365	aminopeptidase Y (490 aa)	0	8.44334	7.62818

## Sheet: Phosphotase
Protein ID	Protein name	Positions within proteins	Annotation	Average MY	Average CO	Average AP
MGG_09199T0	PHO11	141	repressible acid phosphatase (474 aa)	7.71088	8.31762	8.17152
MGG_09199T0	PHO11	231	repressible acid phosphatase (474 aa)	0	8.37703	8.27346
MGG_06167T0	PHO11	249	myo-inositol hexakisphosphate (522 aa)	7.522	7.5564	7.2463
MGG_10799T0	PHO12	498	acid phosphatase PHO1 (528 aa)	7.19705	0	0
MGG_05299T0	PHO8	154	alkaline phosphatase (588 aa)	0	7.39902	7.31379
MGG_05299T0	PHO8	237	alkaline phosphatase (588 aa)	7.84941	7.96325	7.98053
MGG_04825T0	PPN1	68	endopolyphosphatase (682 aa)	7.54253	8.35385	7.67562
MGG_04825T0	PPN1	429	endopolyphosphatase (682 aa)	7.93072	8.27077	7.96941
MGG_00552T0	no hit	133	acid phosphatase (464 aa)	8.44599	8.26531	8.24976
MGG_00552T0	no hit	222	acid phosphatase (464 aa)	7.13341	0	7.28019
MGG_00552T0	no hit	254	acid phosphatase (464 aa)	7.67851	0	7.66081
MGG_00552T0	no hit	346	acid phosphatase (464 aa)	8.67763	8.58002	8.65007
MGG_00552T0	no hit	395	acid phosphatase (464 aa)	7.78512	6.84979	8.43151
MGG_10669T0	no hit	367	endonuclease/exonuclease/phosphatase (619 aa)	7.6706	7.82781	7.33868

## Sheet: Glycoside hydrolase
Protein ID	Protein name	Positions within proteins	Annotation	Average MY	Average CO	Average AP
MGG_01261T0	TRE1	304	trehalase (699 aa)	8.9671	9.15456	8.78813
MGG_01261T0	TRE1	264	trehalase (699 aa)	7.89872	8.38664	7.62866
MGG_01261T0	TRE1	265	trehalase (699 aa)	8.04427	8.44387	7.96044
MGG_01261T0	TRE1	161	trehalase (699 aa)	8.99089	9.12044	8.89336
MGG_01261T0	TRE1	243	trehalase (699 aa)	8.45128	0	8.23795
MGG_01261T0	TRE1	84	trehalase (699 aa)	9.04182	8.93574	8.95925
MGG_01261T0	TRE1	85	trehalase (699 aa)	7.03013	6.80206	7.50363
MGG_01261T0	TRE1	322	trehalase (699 aa)	9.07822	8.92741	8.83806
MGG_01261T0	TRE1	195	trehalase (699 aa)	8.35561	8.09978	8.66844
MGG_01261T0	TRE1	395	trehalase (699 aa)	9.00262	9.05565	8.91501
MGG_04689T0	BGL2	226	glucan 1,3-beta-glucosidase (398 aa)	8.42419	8.66913	8.32689
MGG_04689T0	BGL2	185	glucan 1,3-beta-glucosidase (398 aa)	9.06545	9.05023	9.12874
MGG_09272T0	BGL3	262	beta-glucosidase 1 (874 aa)	7.71494	8.34976	7.86337
MGG_09272T0	BGL3	698	beta-glucosidase 1 (874 aa)	9.25237	9.50509	9.57202
MGG_09272T0	BGL3	221	beta-glucosidase 1 (874 aa)	8.09968	8.46195	8.67992
MGG_09272T0	BGL3	532	beta-glucosidase 1 (874 aa)	8.59595	9.01035	8.95593
MGG_09272T0	BGL3	533	beta-glucosidase 1 (874 aa)	8.59595	9.01035	8.95593
MGG_01096T0	SGA1	222	glucoamylase (650 aa)	7.35993	0	8.98952
MGG_01096T0	SGA1	449	glucoamylase (650 aa)	6.67624	8.1506	7.92007
MGG_03245T0	GAL10	76	aldose 1-epimerase (405 aa)	0	8.1437	8.01827
MGG_03245T0	GAL10	102	aldose 1-epimerase (405 aa)	7.24267	8.69011	8.41977
MGG_03245T0	GAL10	266	aldose 1-epimerase (405 aa)	0	0	7.80846
MGG_03245T0	GAL10	275	aldose 1-epimerase (405 aa)	0	7.38049	0
MGG_03245T0	GAL10	279	aldose 1-epimerase (405 aa)	0	7.38049	7.80846
MGG_14087T0	no hit	214	beta 1,3 exoglucanase (905 aa)	0	7.6255	7.54697
MGG_14087T0	no hit	171	beta 1,3 exoglucanase (905 aa)	0	0	6.90958
MGG_14087T0	no hit	174	beta 1,3 exoglucanase (905 aa)	0	7.46514	8.40081
MGG_14087T0	no hit	369	beta 1,3 exoglucanase (905 aa)	6.6151	7.8734	8.04804
MGG_00088T0	no hit	246	glycoside hydrolase (569 aa)	0	7.87445	7.35228
MGG_07146T0	no hit	639	glycoside hydrolase (915 aa)	7.20815	0	7.82054
MGG_13429T0	no hit	310	glycoside hydrolase (772 aa)	7.13611	8.86677	8.10884
MGG_13429T0	no hit	230	glycoside hydrolase (772 aa)	0	8.19613	7.61723
MGG_13429T0	no hit	549	glycoside hydrolase (772 aa)	7.38549	8.25773	7.94767
MGG_13429T0	no hit	111	glycoside hydrolase (772 aa)	7.09961	8.14794	7.52368
MGG_13429T0	no hit	115	glycoside hydrolase (772 aa)	0	0	6.85995
MGG_13429T0	no hit	439	glycoside hydrolase (772 aa)	7.47457	8.51255	7.95212
MGG_08274T0	no hit	487	glycoside hydrolase (788 aa)	0	7.84304	7.59309
MGG_08274T0	no hit	661	glycoside hydrolase (788 aa)	0	0	7.85872
MGG_08274T0	no hit	132	glycoside hydrolase (788 aa)	0	7.81348	7.58805
MGG_04172T0	CDA2	640	glycoside hydrolase (748 aa)	0	0	8.17618
MGG_13429T0	no hit	310	glycoside hydrolase (772 aa)	7.13611	8.86677	8.10884
MGG_13429T0	no hit	259	glycoside hydrolase (772 aa)	0	7.54451	0
MGG_13429T0	no hit	230	glycoside hydrolase (772 aa)	0	8.19613	7.61723
MGG_13429T0	no hit	549	glycoside hydrolase (772 aa)	7.38549	8.25773	7.94767
MGG_13429T0	no hit	94	glycoside hydrolase (772 aa)	0	6.92924	0
MGG_13429T0	no hit	101	glycoside hydrolase (772 aa)	0	7.4779	7.03054
MGG_13429T0	no hit	111	glycoside hydrolase (772 aa)	7.09961	8.14794	7.52368
MGG_13429T0	no hit	115	glycoside hydrolase (772 aa)	0	0	6.85995
MGG_13429T0	no hit	118	glycoside hydrolase (772 aa)	0	0	0
MGG_13429T0	no hit	439	glycoside hydrolase (772 aa)	7.47457	8.51255	7.95212
MGG_03351T0	no hit	219	glycoside hydrolase (797 aa)	0	0	7.02442
MGG_03351T0	no hit	315	glycoside hydrolase (797 aa)	0	7.72375	7.23289
MGG_01885T0	no hit	331	beta-glucosidase (798 aa)	0	0	7.53169
MGG_01885T0	no hit	267	beta-glucosidase (798 aa)	0	7.15267	6.39297
MGG_01885T0	no hit	268	beta-glucosidase (798 aa)	0	7.04992	6.69113
MGG_02507T0	SUC2	554	sucrose hydrolyzing enzyme (631 aa)	0	0	7.16694
MGG_01261T0	TRE1	640	trehalase (699 aa)	7.61194	0	0
MGG_01261T0	TRE1	108	trehalase (699 aa)	0	0	0
MGG_04689T0	BGL2	300	glucan 1,3-beta-glucosidase (398 aa)	0	0	0
MGG_01819T0	GPH1	716	glycogen phosphorylase (889 aa)	0	0	0

## Sheet: Oxidordeuctase
Protein ID	Protein name	Positions within proteins	Annotation	Average MY	Average CO	Average AP
MGG_13578T0	TRR1	101	sulphydryl oxidase (399 aa)	7.93609	7.85282	7.93702
MGG_13578T0	TRR1	203	sulphydryl oxidase (399 aa)	8.49427	8.28507	8.35318
MGG_13578T0	TRR1	329	sulphydryl oxidase (399 aa)	7.64176	7.95989	8.05596
MGG_02156T0	FET3	199	iron transport multicopper oxidase FET5 (600 aa)	7.17323	0	6.73356
MGG_14307T0	FET3	386	L-ascorbate oxidase (604 aa)	8.16141	7.86861	7.61192
MGG_14307T0	FET3	291	L-ascorbate oxidase (604 aa)	7.4471	0	7.79449
MGG_02085T0	ERV2	87	FAD-linked sulfhydryl oxidase ALR (218 aa)	7.61466	0	0
MGG_06489T0	ADH6	303	NADP-dependent alcohol dehydrogenase 6 (361 aa)	8.77226	8.78093	8.6045
MGG_13291T0	AOC3	568	copper amine oxidase (797 aa)	7.97859	0	0
MGG_13291T0	AOC3	159	copper amine oxidase (797 aa)	8.46779	0	0
MGG_13291T0	AOC3	586	copper amine oxidase (797 aa)	7.93387	6.31624	0
MGG_09226T0	FRD1	104	fumarate reductase (537 aa)	7.35696	0	0
MGG_09834T0	CAT2	248	catalase-peroxidase 2 (787 aa)	7.63466	0	7.73218
MGG_02252T0	SPS19	232	tetrahydroxynaphthalene reductase (284 aa)	0	7.93	0
MGG_02252T0	SPS19	226	tetrahydroxynaphthalene reductase (284 aa)	0	0	7.3908
MGG_02252T0	SPS19	229	tetrahydroxynaphthalene reductase (284 aa)	0	0	0
MGG_13578T0	TRR1	315	sulphydryl oxidase (399 aa)	0	0	0
MGG_13578T0	TRR1	326	sulphydryl oxidase (399 aa)	0	0	0
MGG_13578T0	TRR1	195	sulphydryl oxidase (399 aa)	0	0	0
MGG_13578T0	TRR1	95	sulphydryl oxidase (399 aa)	0	0	0
MGG_03521T0	ACO1	345	aconitate hydratase (785 aa)	0	0	0
MGG_09367T0	MDH1	138	malate dehydrogenase (337 aa)	0	0	0
MGG_00072T0	DLD1	47	isoamyl alcohol oxidase (600 aa)	0	0	0
MGG_00683T0	ERO1	530	endoplasmic oxidoreductin-1 (607 aa)	6.24336	0	0
MGG_01084T0	TDH1	32	glyceraldehyde-3-phosphate dehydrogenase (337 aa)	0	0	0
MGG_02371T0	no hit	520	alcohol dehydrogenase (670 aa)	0	0	6.49243
MGG_02915T0	no hit	66	FAD binding domain-containing protein (516 aa)	0	0	0
MGG_02915T0	no hit	133	FAD binding domain-containing protein (516 aa)	0	0	0
MGG_04034T0	FDH1	289	formate dehydrogenase (443 aa)	0	0	0
MGG_06662T0	no hit	87	FAD binding domain-containing protein (505 aa)	6.99619	0	6.69966
MGG_06662T0	no hit	88	FAD binding domain-containing protein (505 aa)	6.99619	0	6.69966
MGG_07771T0	FET5	519	diphenol oxidase (695 aa)	7.08707	6.45234	6.46121
MGG_09139T0	FET5	353	laccase-1 (598 aa)	0	0	6.9568
MGG_07833T0	FRE6	19	ferric reductase (699 aa)	7.1691	0	0
MGG_09189T0	CDH1	263	cellobiose dehydrogenase (569 aa)	0	7.20564	6.43532
MGG_15347T0	CHDH	219	choline dehydrogenase (610 aa)	0	6.67021	0

## Sheet: Lipid metabolism
Protein ID	Protein name	Positions within proteins	Annotation	Average MY	Average CO	Average AP
MGG_08624T0	ERG2	54	C-8 sterol isomerase (222 aa)	8.25322	8.91282	8.25159
MGG_08624T0	ERG2	55	C-8 sterol isomerase (222 aa)	7.73456	0	7.53911
MGG_04920T0	PPT1	254	palmitoyl-protein thioesterase 1 (333 aa)	8.30923	8.70495	8.44623
MGG_04920T0	PPT1	90	palmitoyl-protein thioesterase 1 (333 aa)	8.90831	9.1628	8.76407
MGG_04920T0	PPT1	301	palmitoyl-protein thioesterase 1 (333 aa)	8.55675	8.57609	8.48613
MGG_09199T0	PHO11	141	repressible acid phosphatase (474 aa)	7.71088	8.31762	8.17152
MGG_09199T0	PHO11	231	repressible acid phosphatase (474 aa)	0	8.37703	8.27346
MGG_12798T0	no hit	447	para-nitrobenzyl esterase (557 aa)	7.4836	0	0
MGG_14057T0	no hit	179	lipase 5 (381 aa)	8.26437	0	0
MGG_05366T0	no hit	583	feruloyl esterase B (632 aa)	0	8.36991	8.13686
MGG_05366T0	no hit	428	feruloyl esterase B (632 aa)	0	7.7538	7.70172
MGG_08047T0	no hit	180	glycerophosphoryl diester phosphodiesterase (425 aa)	7.13967	7.76308	6.53757
MGG_09840T0	no hit	159	acetylxylan esterase 2 (300 aa)	6.76589	8.85247	8.26822
MGG_05366T0	no hit	124	feruloyl esterase B (632 aa)	0	0	8.05326
MGG_05366T0	no hit	583	feruloyl esterase B (632 aa)	0	8.36991	8.13686
MGG_05366T0	no hit	428	feruloyl esterase B (632 aa)	0	7.7538	7.70172
MGG_09840T0	no hit	159	acetylxylan esterase 2 (300 aa)	6.76589	8.85247	8.26822

[truncated: 3 more sheets: Effector, Nuclear protein, Transporter]
