# Supplementary material for: Quantitative proteomics analysis reveals important roles of N-glycosylation on ER quality control system for development and pathogenesis in Magnaporthe oryzae
Source: PLoS Pathog. 2020 Feb 24;16(2):e1008355. doi: 10.1371/journal.ppat.1008355 (PMC7058352; doi:10.1371/journal.ppat.1008355)
Supplement: S5 Table — (XLSX) [file ppat.1008355.s008.xlsx]

## Sheet: Sheet1
S5 Table. Fungal strains used in this study.
Strain	Genotype	Reference
P131	M.oryzae wild-type strain	Chen et al., 2014
alg3-1	ALG3 deletion mutants of P131	Chen et al., 2014
gls1-1, gls1-2	Gls1 deletion mutants of P131	This study
gls2-1, gls2-2	Gls2 deletion mutants of P131	This study
gtb1-1, gtb1-2	GTB1 deletion mutants of P131	This study
cnx1-1, cnx1-2	CNX1 deletion mutants of P131	This study
cGls1	Complement strain of Δgls1 expressing eGFP:Gls1	This study
cGls2	Complement strain of Δgls2	This study
cGTB1	Complement strain of Δgtb1	This study
cCNX1	Complement strain of Δcnx1	This study
cGls1M	Complement strain of Δgls1 expressing eGFP:Gls1N497Q	This study
cGls1-HDEL	Complement strain of Δgls1 co-expressing eGFP:Gls1 and RFP-HDEL	This study
