# Supplementary material for: Quantitative proteomics analysis reveals important roles of N-glycosylation on ER quality control system for development and pathogenesis in Magnaporthe oryzae
Source: PLoS Pathog. 2020 Feb 24;16(2):e1008355. doi: 10.1371/journal.ppat.1008355 (PMC7058352; doi:10.1371/journal.ppat.1008355)
Supplement: S6 Table — (XLSX) [file ppat.1008355.s009.xlsx]

## Sheet: Sheet1
S6 Table. Plasmids used in this study.
Name	Description
pKN	Vector used to construct complement vectors and other vectors; with the NPT-II gene as a selective marker inserted into pKS+ (Chen et al., 2014).
pKNH	Vector used to construct disruption vectors; with the bacterial HPH gene from the plasmid pUCATPH into pKN (Chen et al., 2014).
pKNRG-Gls1	Vector expressing eGFP:Gls1.
pKNRG-Gls1N497Q	Vector expressing eGFP:Gls1N497Q with mutation at 497 from N to Q.
pKN-Gls2	Vector expressing Gls2 with native promoter.
pKN-GTB1	Vector expressing GTB1 with native promoter.
pKN-CNX1	Vector expressing CNX1 with native promoter.
pKNRR-HDEL	Vector constitutively expressing RFP-HDEL.
